# Supplementary material for: Role of magnesium supplementation in the treatment of depression: A randomized clinical trial
Source: PLoS One. 2017 Jun 27;12(6):e0180067. doi: 10.1371/journal.pone.0180067 (PMC5487054; doi:10.1371/journal.pone.0180067)
Supplement: S4 File — (XLSX) [file pone.0180067.s004.xlsx]

## Sheet: MagnesiumForDepressi_DATA_LABEL
Record ID	Age	Gender	Interested in participating?	Have you ever been told by your physician that you have any of the following? (choice=Kidney disease)	Have you ever been told by your physician that you have any of the following? (choice=Irritable bowel disease)	Have you ever been told by your physician that you have any of the following? (choice=Inflammatory bowel disease)	Have you ever been told by your physician that you have any of the following? (choice=Gastritis)	Have you ever been told by your physician that you have any of the following? (choice=Gastric reflux (GERD))	Have you ever been told by your physician that you have any of the following? (choice=Chronic diarrhea)	Have you ever been told by your physician that you have any of the following? (choice=Bipolar disorder, personality disorder or schizophrenia)	Have you ever been told by your physician that you have any of the following? (choice=Myasthenia Gravis)	Have you ever been told by your physician that you have any of the following? (choice=Dementia)	Female Only: Are you pregnant or trying to get pregnant?	Taking any of the disqualifying medications?	Which ones?	PHQ-9	Not eligible	Eligible?	1. Little interest or pleasure in doing things	2. Feeling down, depressed, or hopeless	3. Trouble falling or staying asleep, or sleeping too much	4. Feeling tired or having little energy	5. Poor appetite or overeating	6. Feeling bad about yourself -- or that you are a failure or have let yourself or your family down	7. Trouble concentrating on things, such as reading the newspaper or watching television	8. Moving or speaking so slowly that other people could have noticed? Or the opposite -- being so fidgety or restless that you have been moving around a lot more than usual	9. Thoughts that you would be better off dead or of hurting yourself in some way	Calculated PHQ9 Total score
1	48	Female	Yes	Unchecked	Unchecked	Unchecked	Unchecked	Unchecked	Unchecked	Unchecked	Unchecked	Unchecked		Yes	Magnesium		Medication	No
2	56	Female	Yes	Unchecked	Unchecked	Unchecked	Unchecked	Unchecked	Unchecked	Unchecked	Unchecked	Unchecked	No	No		<5	PHQ-9	No	0- Not at all	0- Not at all	0- Not at all	0- Not at all	0- Not at all	0- Not at all	0- Not at all	0- Not at all	0- Not at all	0
3	65	Female	Yes	Unchecked	Unchecked	Unchecked	Unchecked	Unchecked	Unchecked	Unchecked	Unchecked	Unchecked	No	No		<5	PHQ-9	No	0- Not at all	0- Not at all	1- Several days	1- Several days	0- Not at all	0- Not at all	1- Several days	0- Not at all	0- Not at all	3
4	49	Female	No	Unchecked	Unchecked	Unchecked	Unchecked	Unchecked	Unchecked	Unchecked	Unchecked	Unchecked					Not interested	No
5	49	Male	Yes	Unchecked	Unchecked	Unchecked	Unchecked	Unchecked	Unchecked	Unchecked	Unchecked	Unchecked		No		<5	PHQ-9	No	0- Not at all	1- Several days	0- Not at all	1- Several days	0- Not at all	1- Several days	0- Not at all	0- Not at all	0- Not at all	3
6	59	Female	No	Unchecked	Unchecked	Unchecked	Unchecked	Unchecked	Unchecked	Unchecked	Unchecked	Unchecked					Not interested	No
7	68	Female	No	Unchecked	Unchecked	Unchecked	Unchecked	Unchecked	Unchecked	Unchecked	Unchecked	Unchecked					Not interested	No
8	57	Female	Yes	Unchecked	Unchecked	Unchecked	Unchecked	Unchecked	Unchecked	Unchecked	Unchecked	Unchecked	No	No		5-19	Not interested	No	3- Nearly every day	3- Nearly every day	3- Nearly every day	3- Nearly every day	1- Several days	0- Not at all	3- Nearly every day	0- Not at all	0- Not at all	16
9	60	Female	No	Unchecked	Unchecked	Unchecked	Unchecked	Unchecked	Unchecked	Unchecked	Unchecked	Unchecked					Not interested	No
10	41	Female	Yes	Unchecked	Unchecked	Unchecked	Unchecked	Unchecked	Checked	Unchecked	Unchecked	Unchecked	No	No			Chronic Diarrhea	No
11	56	Female		Unchecked	Unchecked	Unchecked	Unchecked	Unchecked	Unchecked	Unchecked	Unchecked	Unchecked
12	67	Female	No	Unchecked	Unchecked	Unchecked	Unchecked	Unchecked	Unchecked	Unchecked	Unchecked	Unchecked					Not interested	No
13	43	Female	Yes	Unchecked	Unchecked	Unchecked	Unchecked	Unchecked	Unchecked	Unchecked	Unchecked	Unchecked	No	No		<5	PHQ-9	No	0- Not at all	0- Not at all	1- Several days	3- Nearly every day	0- Not at all	0- Not at all	0- Not at all	0- Not at all	0- Not at all	4
14	75	Female	Yes	Unchecked	Unchecked	Unchecked	Unchecked	Checked	Unchecked	Unchecked	Unchecked	Unchecked	No	No			GERD	No
15	56	Male	No	Unchecked	Unchecked	Unchecked	Unchecked	Unchecked	Unchecked	Unchecked	Unchecked	Unchecked					Not interested	No
16	68	Male	Yes	Unchecked	Unchecked	Unchecked	Unchecked	Unchecked	Unchecked	Unchecked	Unchecked	Unchecked		No		<5	PHQ-9	No	0- Not at all	1- Several days	0- Not at all	1- Several days	0- Not at all	0- Not at all	0- Not at all	0- Not at all	0- Not at all	2
17	42	Female	No	Unchecked	Unchecked	Unchecked	Unchecked	Unchecked	Unchecked	Unchecked	Unchecked	Unchecked					Not interested	No
18	33	Female	No	Unchecked	Unchecked	Unchecked	Unchecked	Unchecked	Unchecked	Unchecked	Unchecked	Unchecked					Not interested	No
19	56	Female	Yes	Unchecked	Unchecked	Unchecked	Unchecked	Unchecked	Unchecked	Unchecked	Unchecked	Unchecked	No	No		5-19		Yes	0- Not at all	0- Not at all	1- Several days	2- More than half the days	3- Nearly every day	0- Not at all	0- Not at all	3- Nearly every day	0- Not at all	9
20	53	Female	Yes	Unchecked	Unchecked	Unchecked	Unchecked	Unchecked	Unchecked	Unchecked	Unchecked	Unchecked	No	No		<5	PHQ-9	No	0- Not at all	1- Several days	0- Not at all	1- Several days	0- Not at all	1- Several days	0- Not at all	0- Not at all	0- Not at all	3
21	50	Male	Yes	Unchecked	Unchecked	Unchecked	Unchecked	Unchecked	Unchecked	Unchecked	Unchecked	Unchecked		Yes	did not say		Medication	No
22	50	Male	No	Unchecked	Unchecked	Unchecked	Unchecked	Unchecked	Unchecked	Unchecked	Unchecked	Unchecked					Not interested	No
23	46	Male		Unchecked	Unchecked	Unchecked	Unchecked	Unchecked	Unchecked	Unchecked	Unchecked	Unchecked
24	62	Male	Yes	Unchecked	Unchecked	Unchecked	Unchecked	Unchecked	Unchecked	Unchecked	Unchecked	Unchecked		No		5-19		Yes	2- More than half the days	2- More than half the days	2- More than half the days	2- More than half the days	2- More than half the days	2- More than half the days	2- More than half the days	2- More than half the days	0- Not at all	16
25	62	Male	Yes	Unchecked	Unchecked	Unchecked	Unchecked	Unchecked	Unchecked	Unchecked	Unchecked	Unchecked		No		5-19	No show/cancelled consent meeting	No	2- More than half the days	1- Several days	1- Several days	1- Several days	0- Not at all	0- Not at all	0- Not at all	0- Not at all	0- Not at all	5
26	57	Male	No	Unchecked	Unchecked	Unchecked	Unchecked	Unchecked	Unchecked	Unchecked	Unchecked	Unchecked					Not interested	No
27	50	Male	No	Unchecked	Unchecked	Unchecked	Unchecked	Unchecked	Unchecked	Unchecked	Unchecked	Unchecked					Not interested	No
28	60	Male	No	Unchecked	Unchecked	Unchecked	Unchecked	Unchecked	Unchecked	Unchecked	Unchecked	Unchecked					Not interested	No
29	64	Male	Yes	Unchecked	Unchecked	Unchecked	Unchecked	Unchecked	Unchecked	Unchecked	Unchecked	Unchecked		No		5-19		Yes	2- More than half the days	2- More than half the days	2- More than half the days	2- More than half the days	0- Not at all	1- Several days	0- Not at all	0- Not at all	0- Not at all	9
30	71	Male		Unchecked	Unchecked	Unchecked	Unchecked	Unchecked	Unchecked	Unchecked	Unchecked	Unchecked
31	56	Female	No	Unchecked	Unchecked	Unchecked	Unchecked	Unchecked	Unchecked	Unchecked	Unchecked	Unchecked					Not interested	No
32	57	Male		Unchecked	Unchecked	Unchecked	Unchecked	Unchecked	Unchecked	Unchecked	Unchecked	Unchecked
33	46	Male		Unchecked	Unchecked	Unchecked	Unchecked	Unchecked	Unchecked	Unchecked	Unchecked	Unchecked
34	25	Male		Unchecked	Unchecked	Unchecked	Unchecked	Unchecked	Unchecked	Unchecked	Unchecked	Unchecked
35	81	Female	Yes	Unchecked	Unchecked	Unchecked	Unchecked	Unchecked	Unchecked	Unchecked	Unchecked	Unchecked	No	Yes	calcium channel blocker		Medication	No
36	60	Male	No	Unchecked	Unchecked	Unchecked	Unchecked	Unchecked	Unchecked	Unchecked	Unchecked	Unchecked					Not interested	No
37	49	Female		Unchecked	Unchecked	Unchecked	Unchecked	Unchecked	Unchecked	Unchecked	Unchecked	Unchecked
38	67	Male	No	Unchecked	Unchecked	Unchecked	Unchecked	Unchecked	Unchecked	Unchecked	Unchecked	Unchecked					Not interested	No
39	43	Female		Unchecked	Unchecked	Unchecked	Unchecked	Unchecked	Unchecked	Unchecked	Unchecked	Unchecked
40	60	Female		Unchecked	Unchecked	Unchecked	Unchecked	Unchecked	Unchecked	Unchecked	Unchecked	Unchecked
41	73	Female	Yes	Unchecked	Unchecked	Unchecked	Unchecked	Unchecked	Unchecked	Unchecked	Unchecked	Unchecked	No	No		5-19		Yes	0- Not at all	0- Not at all	3- Nearly every day	2- More than half the days	0- Not at all	0- Not at all	0- Not at all	0- Not at all	0- Not at all	5
42	70	Female	No	Unchecked	Unchecked	Unchecked	Unchecked	Unchecked	Unchecked	Unchecked	Unchecked	Unchecked					Not interested	No
43	50	Male	Yes	Unchecked	Unchecked	Unchecked	Unchecked	Unchecked	Unchecked	Unchecked	Unchecked	Unchecked		No		5-19		Yes	1- Several days	1- Several days	1- Several days	3- Nearly every day	3- Nearly every day	3- Nearly every day	1- Several days	0- Not at all	0- Not at all	13
44	54	Female	Yes	Unchecked	Unchecked	Unchecked	Unchecked	Unchecked	Unchecked	Unchecked	Unchecked	Unchecked	No	No		5-19	PHQ-9	No	0- Not at all	1- Several days	1- Several days	2- More than half the days	0- Not at all	0- Not at all	2- More than half the days	0- Not at all	0- Not at all	6
45	65	Female	Yes	Unchecked	Unchecked	Unchecked	Unchecked	Unchecked	Checked	Unchecked	Unchecked	Unchecked	No	Yes			Medication	No
46	45	Male		Unchecked	Unchecked	Unchecked	Unchecked	Unchecked	Unchecked	Unchecked	Unchecked	Unchecked
47	61	Female		Unchecked	Unchecked	Unchecked	Unchecked	Unchecked	Unchecked	Unchecked	Unchecked	Unchecked
48	51	Female		Unchecked	Unchecked	Unchecked	Unchecked	Unchecked	Unchecked	Unchecked	Unchecked	Unchecked					Phone number(s) invalid	No
49	63	Male	No	Unchecked	Unchecked	Unchecked	Unchecked	Unchecked	Unchecked	Unchecked	Unchecked	Unchecked					Not interested	No
50	52	Female	Yes	Unchecked	Unchecked	Unchecked	Unchecked	Unchecked	Unchecked	Unchecked	Unchecked	Unchecked	No	No		5-19	No show/cancelled consent meeting	No	1- Several days	2- More than half the days	1- Several days	3- Nearly every day	1- Several days	1- Several days	1- Several days	1- Several days	0- Not at all	11
51	76	Male	No	Unchecked	Unchecked	Unchecked	Unchecked	Unchecked	Unchecked	Unchecked	Unchecked	Unchecked					Not interested	No
53	58	Female	Yes	Unchecked	Unchecked	Unchecked	Unchecked	Unchecked	Unchecked	Unchecked	Unchecked	Unchecked	No	No		5-19		Yes	1- Several days	1- Several days	3- Nearly every day	1- Several days	0- Not at all	1- Several days	1- Several days	0- Not at all	0- Not at all	8
54	68	Male		Unchecked	Unchecked	Unchecked	Unchecked	Unchecked	Unchecked	Unchecked	Unchecked	Unchecked
55	60	Male	No	Unchecked	Unchecked	Unchecked	Unchecked	Unchecked	Unchecked	Unchecked	Unchecked	Unchecked					Not interested	No
56	55	Female	Yes	Checked	Unchecked	Unchecked	Unchecked	Unchecked	Unchecked	Unchecked	Unchecked	Unchecked					Kidney disease	No
57	50	Male		Unchecked	Unchecked	Unchecked	Unchecked	Unchecked	Unchecked	Unchecked	Unchecked	Unchecked
58	63	Male	No	Unchecked	Unchecked	Unchecked	Unchecked	Unchecked	Unchecked	Unchecked	Unchecked	Unchecked					Not interested	No
59	67	Female	Yes	Unchecked	Unchecked	Unchecked	Unchecked	Unchecked	Unchecked	Unchecked	Unchecked	Unchecked		Yes	magnesium for leg cramps		Medication	No
60	50	Female		Unchecked	Unchecked	Unchecked	Unchecked	Unchecked	Unchecked	Unchecked	Unchecked	Unchecked
61	60	Female		Unchecked	Unchecked	Unchecked	Unchecked	Unchecked	Unchecked	Unchecked	Unchecked	Unchecked
62	58	Male		Unchecked	Unchecked	Unchecked	Unchecked	Unchecked	Unchecked	Unchecked	Unchecked	Unchecked
63	58	Female	Yes	Unchecked	Unchecked	Unchecked	Unchecked	Unchecked	Unchecked	Unchecked	Unchecked	Unchecked	No	No		<5	PHQ-9	No	0- Not at all	0- Not at all	1- Several days	0- Not at all	0- Not at all	1- Several days	0- Not at all	0- Not at all	0- Not at all	2
64	46	Male	No	Unchecked	Unchecked	Unchecked	Unchecked	Unchecked	Unchecked	Unchecked	Unchecked	Unchecked					Not interested	No
65	76	Female	No	Unchecked	Unchecked	Unchecked	Unchecked	Unchecked	Unchecked	Unchecked	Unchecked	Unchecked					Not interested	No
66	67	Male	No	Unchecked	Unchecked	Unchecked	Unchecked	Unchecked	Unchecked	Unchecked	Unchecked	Unchecked					Not interested	No
67	62	Female		Unchecked	Unchecked	Unchecked	Unchecked	Unchecked	Unchecked	Unchecked	Unchecked	Unchecked
68	65	Female	No	Unchecked	Unchecked	Unchecked	Unchecked	Unchecked	Unchecked	Unchecked	Unchecked	Unchecked					Not interested	No
69	75	Female	No	Unchecked	Unchecked	Unchecked	Unchecked	Unchecked	Unchecked	Unchecked	Unchecked	Unchecked					Not interested	No
70	40	Female		Unchecked	Unchecked	Unchecked	Unchecked	Unchecked	Unchecked	Unchecked	Unchecked	Unchecked
71	62	Male	Yes	Unchecked	Unchecked	Unchecked	Unchecked	Unchecked	Unchecked	Unchecked	Unchecked	Unchecked		No		<5	PHQ-9	No	1- Several days	0- Not at all	0- Not at all	1- Several days	0- Not at all	0- Not at all	0- Not at all	0- Not at all	0- Not at all	2
72	61	Male		Unchecked	Unchecked	Unchecked	Unchecked	Unchecked	Unchecked	Unchecked	Unchecked	Unchecked
73	70	Male	Yes	Unchecked	Unchecked	Unchecked	Unchecked	Unchecked	Unchecked	Unchecked	Unchecked	Unchecked		No		<5	PHQ-9	No	0- Not at all	0- Not at all	1- Several days	1- Several days	1- Several days	0- Not at all	0- Not at all	0- Not at all	0- Not at all	3
74	66	Female		Unchecked	Unchecked	Unchecked	Unchecked	Unchecked	Unchecked	Unchecked	Unchecked	Unchecked
75	72	Male	Yes	Unchecked	Unchecked	Unchecked	Unchecked	Unchecked	Unchecked	Unchecked	Unchecked	Unchecked		Yes	diltiazem (calcium channel blocker)		Medication	No
76	54	Female		Unchecked	Unchecked	Unchecked	Unchecked	Unchecked	Unchecked	Unchecked	Unchecked	Unchecked
78	69	Female	No	Unchecked	Unchecked	Unchecked	Unchecked	Unchecked	Unchecked	Unchecked	Unchecked	Unchecked					Not interested	No
80	73	Female	No	Unchecked	Unchecked	Unchecked	Unchecked	Unchecked	Unchecked	Unchecked	Unchecked	Unchecked					Not interested	No
81	45	Female	No	Unchecked	Unchecked	Unchecked	Unchecked	Unchecked	Unchecked	Unchecked	Unchecked	Unchecked					Not interested	No
82	67	Male		Unchecked	Unchecked	Unchecked	Unchecked	Unchecked	Unchecked	Unchecked	Unchecked	Unchecked
83	84	Male	Yes	Unchecked	Unchecked	Unchecked	Unchecked	Unchecked	Unchecked	Unchecked	Unchecked	Unchecked		No		<5	PHQ-9	No	0- Not at all	1- Several days	1- Several days	0- Not at all	0- Not at all	1- Several days	0- Not at all	0- Not at all	0- Not at all	3
84	62	Male		Unchecked	Unchecked	Unchecked	Unchecked	Unchecked	Unchecked	Unchecked	Unchecked	Unchecked
85	65	Female	Yes	Unchecked	Unchecked	Unchecked	Unchecked	Unchecked	Unchecked	Unchecked	Unchecked	Unchecked	No	No		5-19		Yes	1- Several days	1- Several days	2- More than half the days	3- Nearly every day	1- Several days	0- Not at all	0- Not at all	0- Not at all	0- Not at all	8
86	52	Female	Yes	Unchecked	Unchecked	Unchecked	Unchecked	Unchecked	Unchecked	Unchecked	Unchecked	Unchecked	No	No		5-19		Yes	1- Several days	1- Several days	1- Several days	1- Several days	1- Several days	1- Several days	0- Not at all	0- Not at all	0- Not at all	6
87	59	Male	Yes	Unchecked	Unchecked	Unchecked	Unchecked	Unchecked	Unchecked	Checked	Unchecked	Unchecked					Bipolar disorder, personality disorder or schizophrenia	No
88	49	Male	Yes	Unchecked	Unchecked	Unchecked	Unchecked	Unchecked	Unchecked	Unchecked	Unchecked	Unchecked		Yes	did not want to say		Medication	No
89	46	Male	Yes	Unchecked	Unchecked	Unchecked	Unchecked	Unchecked	Unchecked	Unchecked	Unchecked	Unchecked		No		<5	PHQ-9	No	0- Not at all	0- Not at all	0- Not at all	1- Several days	0- Not at all	0- Not at all	1- Several days	0- Not at all	0- Not at all	2
90	78	Female		Unchecked	Unchecked	Unchecked	Unchecked	Unchecked	Unchecked	Unchecked	Unchecked	Unchecked
91	78	Female		Unchecked	Unchecked	Unchecked	Unchecked	Unchecked	Unchecked	Unchecked	Unchecked	Unchecked
93	63	Male	Yes	Unchecked	Unchecked	Unchecked	Unchecked	Unchecked	Unchecked	Unchecked	Unchecked	Unchecked		No		<5	PHQ-9	No	1- Several days	1- Several days	1- Several days	1- Several days	0- Not at all	0- Not at all	0- Not at all	0- Not at all	0- Not at all	4
94	60	Male		Unchecked	Unchecked	Unchecked	Unchecked	Unchecked	Unchecked	Unchecked	Unchecked	Unchecked
95	46	Female	No	Unchecked	Unchecked	Unchecked	Unchecked	Unchecked	Unchecked	Unchecked	Unchecked	Unchecked					Not interested	No
96	57	Male	Yes	Unchecked	Unchecked	Unchecked	Unchecked	Unchecked	Unchecked	Unchecked	Unchecked	Unchecked		No		<5	PHQ-9	No	0- Not at all	0- Not at all	0- Not at all	0- Not at all	0- Not at all	0- Not at all	0- Not at all	0- Not at all	0- Not at all	0
97	52	Female		Unchecked	Unchecked	Unchecked	Unchecked	Unchecked	Unchecked	Unchecked	Unchecked	Unchecked
98	56	Female		Unchecked	Unchecked	Unchecked	Unchecked	Unchecked	Unchecked	Unchecked	Unchecked	Unchecked
99	57	Female		Unchecked	Unchecked	Unchecked	Unchecked	Unchecked	Unchecked	Unchecked	Unchecked	Unchecked
100	26	Female		Unchecked	Unchecked	Unchecked	Unchecked	Unchecked	Unchecked	Unchecked	Unchecked	Unchecked
101	63	Female		Unchecked	Unchecked	Unchecked	Unchecked	Unchecked	Unchecked	Unchecked	Unchecked	Unchecked
102	82	Male	Yes	Checked	Unchecked	Unchecked	Unchecked	Unchecked	Unchecked	Unchecked	Unchecked	Unchecked		Yes	would start taking SAMe in winter; told had glomerular nephritis but not currently being treating for kidney disease		Kidney disease	No
103	24	Female		Unchecked	Unchecked	Unchecked	Unchecked	Unchecked	Unchecked	Unchecked	Unchecked	Unchecked
104	60	Female	Yes	Unchecked	Unchecked	Unchecked	Unchecked	Unchecked	Unchecked	Unchecked	Unchecked	Unchecked	No	No		5-19		Yes	2- More than half the days	0- Not at all	1- Several days	2- More than half the days	0- Not at all	2- More than half the days	0- Not at all	0- Not at all	0- Not at all	7
105	51	Male	Yes	Unchecked	Unchecked	Unchecked	Unchecked	Unchecked	Unchecked	Unchecked	Unchecked	Unchecked		No		5-19		Yes	2- More than half the days	3- Nearly every day	0- Not at all	0- Not at all	0- Not at all	3- Nearly every day	0- Not at all	1- Several days	0- Not at all	9
106	44	Female	No	Unchecked	Unchecked	Unchecked	Unchecked	Unchecked	Unchecked	Unchecked	Unchecked	Unchecked					Not interested	No
107	51	Female		Unchecked	Unchecked	Unchecked	Unchecked	Unchecked	Unchecked	Unchecked	Unchecked	Unchecked
108	42	Female		Unchecked	Unchecked	Unchecked	Unchecked	Unchecked	Unchecked	Unchecked	Unchecked	Unchecked
109	74	Female		Unchecked	Unchecked	Unchecked	Unchecked	Unchecked	Unchecked	Unchecked	Unchecked	Unchecked
110	40	Female		Unchecked	Unchecked	Unchecked	Unchecked	Unchecked	Unchecked	Unchecked	Unchecked	Unchecked
111	56	Female	Yes	Unchecked	Unchecked	Unchecked	Unchecked	Unchecked	Unchecked	Unchecked	Unchecked	Unchecked		Yes	magnesium		Medication	No
112	53	Male	Yes	Unchecked	Unchecked	Unchecked	Unchecked	Checked	Unchecked	Unchecked	Unchecked	Unchecked		No		5-19	GERD	No	0- Not at all	0- Not at all	2- More than half the days	3- Nearly every day	0- Not at all	0- Not at all	0- Not at all	0- Not at all	0- Not at all	5
113	44	Female		Unchecked	Unchecked	Unchecked	Unchecked	Unchecked	Unchecked	Unchecked	Unchecked	Unchecked
114	31	Female		Unchecked	Unchecked	Unchecked	Unchecked	Unchecked	Unchecked	Unchecked	Unchecked	Unchecked
115	43	Female		Unchecked	Unchecked	Unchecked	Unchecked	Unchecked	Unchecked	Unchecked	Unchecked	Unchecked
116	59	Female		Unchecked	Unchecked	Unchecked	Unchecked	Unchecked	Unchecked	Unchecked	Unchecked	Unchecked					Phone number(s) invalid	No
117	50	Female		Unchecked	Unchecked	Unchecked	Unchecked	Unchecked	Unchecked	Unchecked	Unchecked	Unchecked
118	66	Female		Unchecked	Unchecked	Unchecked	Unchecked	Unchecked	Unchecked	Unchecked	Unchecked	Unchecked
119	58	Female		Unchecked	Unchecked	Unchecked	Unchecked	Unchecked	Unchecked	Unchecked	Unchecked	Unchecked
120	59	Female	No	Unchecked	Unchecked	Unchecked	Unchecked	Unchecked	Unchecked	Unchecked	Unchecked	Unchecked					Not interested	No
121	54	Female	No	Unchecked	Unchecked	Unchecked	Unchecked	Unchecked	Unchecked	Unchecked	Unchecked	Unchecked					Not interested	No
122	30	Female	No	Unchecked	Unchecked	Unchecked	Unchecked	Unchecked	Unchecked	Unchecked	Unchecked	Unchecked					Not interested	No
123	47	Female	Yes	Unchecked	Unchecked	Unchecked	Unchecked	Unchecked	Unchecked	Unchecked	Unchecked	Unchecked	No	No		5-19		Yes	1- Several days	1- Several days	2- More than half the days	3- Nearly every day	1- Several days	1- Several days	0- Not at all	0- Not at all	0- Not at all	9
124	27	Female	No	Unchecked	Unchecked	Unchecked	Unchecked	Unchecked	Unchecked	Unchecked	Unchecked	Unchecked					Not interested	No
125	63	Female	No	Unchecked	Unchecked	Unchecked	Unchecked	Unchecked	Unchecked	Unchecked	Unchecked	Unchecked					Not interested	No
126	51	Female		Unchecked	Unchecked	Unchecked	Unchecked	Unchecked	Unchecked	Unchecked	Unchecked	Unchecked
127	44	Female	Yes	Unchecked	Unchecked	Unchecked	Unchecked	Unchecked	Unchecked	Unchecked	Unchecked	Unchecked	No	No		5-19	No show/cancelled consent meeting	No	2- More than half the days	2- More than half the days	3- Nearly every day	2- More than half the days	2- More than half the days	2- More than half the days	3- Nearly every day	3- Nearly every day	0- Not at all	19
128	51	Female	Yes	Unchecked	Unchecked	Unchecked	Unchecked	Unchecked	Unchecked	Unchecked	Unchecked	Unchecked	No	No		<5	PHQ-9	No	0- Not at all	0- Not at all	0- Not at all	0- Not at all	0- Not at all	0- Not at all	0- Not at all	0- Not at all	0- Not at all	0
129	65	Female	No	Unchecked	Unchecked	Unchecked	Unchecked	Unchecked	Unchecked	Unchecked	Unchecked	Unchecked					Not interested	No
130	61	Female	Yes	Unchecked	Unchecked	Unchecked	Unchecked	Unchecked	Unchecked	Unchecked	Unchecked	Unchecked	No	No		5-19		Yes	1- Several days	1- Several days	2- More than half the days	3- Nearly every day	2- More than half the days	1- Several days	0- Not at all	0- Not at all	0- Not at all	10
131	70	Female	No	Unchecked	Unchecked	Unchecked	Unchecked	Unchecked	Unchecked	Unchecked	Unchecked	Unchecked					Not interested	No
132	52	Female	Yes	Unchecked	Unchecked	Unchecked	Unchecked	Unchecked	Unchecked	Unchecked	Unchecked	Unchecked	No	No		5-19		Yes	1- Several days	1- Several days	2- More than half the days	3- Nearly every day	3- Nearly every day	1- Several days	0- Not at all	0- Not at all	0- Not at all	11
133	67	Female	Yes	Unchecked	Unchecked	Unchecked	Unchecked	Unchecked	Unchecked	Unchecked	Unchecked	Unchecked	No	No		5-19		Yes	0- Not at all	0- Not at all	1- Several days	1- Several days	2- More than half the days	1- Several days	1- Several days	0- Not at all	0- Not at all	6
134	43	Female	No	Unchecked	Unchecked	Unchecked	Unchecked	Unchecked	Unchecked	Unchecked	Unchecked	Unchecked					Not interested	No
135	57	Female	No	Unchecked	Unchecked	Unchecked	Unchecked	Unchecked	Unchecked	Unchecked	Unchecked	Unchecked					Not interested	No
136	48	Female		Unchecked	Unchecked	Unchecked	Unchecked	Unchecked	Unchecked	Unchecked	Unchecked	Unchecked
137	63	Female	No	Unchecked	Unchecked	Unchecked	Unchecked	Unchecked	Unchecked	Unchecked	Unchecked	Unchecked					Not interested	No
138	60	Female	Yes	Unchecked	Unchecked	Unchecked	Unchecked	Unchecked	Unchecked	Unchecked	Unchecked	Unchecked	No	No		5-19	No show/cancelled consent meeting	No	1- Several days	0- Not at all	0- Not at all	3- Nearly every day	0- Not at all	0- Not at all	2- More than half the days	0- Not at all	0- Not at all	6
139	41	Female	No	Unchecked	Unchecked	Unchecked	Unchecked	Unchecked	Unchecked	Unchecked	Unchecked	Unchecked					Not interested	No
140	55	Female	No	Unchecked	Unchecked	Unchecked	Unchecked	Unchecked	Unchecked	Unchecked	Unchecked	Unchecked					Not interested	No
141	68	Female	Yes	Unchecked	Unchecked	Unchecked	Unchecked	Unchecked	Unchecked	Unchecked	Unchecked	Unchecked	No	No		<5	PHQ-9	No	1- Several days	0- Not at all	1- Several days	1- Several days	0- Not at all	1- Several days	0- Not at all	0- Not at all	0- Not at all	4
142	57	Female	No	Unchecked	Unchecked	Unchecked	Unchecked	Unchecked	Unchecked	Unchecked	Unchecked	Unchecked					Not interested	No
143	61	Female	Yes	Unchecked	Unchecked	Unchecked	Unchecked	Unchecked	Unchecked	Unchecked	Unchecked	Unchecked	No	No		5-19		Yes	1- Several days	3- Nearly every day	1- Several days	3- Nearly every day	3- Nearly every day	3- Nearly every day	1- Several days	3- Nearly every day	0- Not at all	18
144	57	Female	No	Unchecked	Unchecked	Unchecked	Unchecked	Unchecked	Unchecked	Unchecked	Unchecked	Unchecked					Not interested	No
145	48	Female	No	Unchecked	Unchecked	Unchecked	Unchecked	Unchecked	Unchecked	Unchecked	Unchecked	Unchecked					Not interested	No
146	58	Female		Unchecked	Unchecked	Unchecked	Unchecked	Unchecked	Unchecked	Unchecked	Unchecked	Unchecked
147	50	Female	No	Unchecked	Unchecked	Unchecked	Unchecked	Unchecked	Unchecked	Unchecked	Unchecked	Unchecked					Not interested	No
148	61	Female	No	Unchecked	Unchecked	Unchecked	Unchecked	Unchecked	Unchecked	Unchecked	Unchecked	Unchecked					Not interested	No
149	58	Male	Yes	Unchecked	Unchecked	Unchecked	Unchecked	Unchecked	Unchecked	Unchecked	Unchecked	Unchecked		No		5-19	Not interested	No	2- More than half the days	2- More than half the days	2- More than half the days	2- More than half the days	2- More than half the days	1- Several days	0- Not at all	0- Not at all	0- Not at all	11
150	42	Female	Yes	Unchecked	Unchecked	Unchecked	Unchecked	Unchecked	Unchecked	Unchecked	Unchecked	Unchecked	No	Yes	opiod		Medication	No
151	49	Female		Unchecked	Unchecked	Unchecked	Unchecked	Unchecked	Unchecked	Unchecked	Unchecked	Unchecked
152	50	Female	No	Unchecked	Unchecked	Unchecked	Unchecked	Unchecked	Unchecked	Unchecked	Unchecked	Unchecked					Not interested	No
153	58	Female	Yes	Unchecked	Unchecked	Unchecked	Unchecked	Unchecked	Unchecked	Unchecked	Unchecked	Unchecked	No	No		5-19		Yes	0- Not at all	1- Several days	3- Nearly every day	2- More than half the days	2- More than half the days	1- Several days	1- Several days	0- Not at all	0- Not at all	10
154	53	Female	Yes	Unchecked	Unchecked	Unchecked	Unchecked	Unchecked	Unchecked	Unchecked	Unchecked	Unchecked	No	No		5-19	No show/cancelled consent meeting	No	3- Nearly every day	1- Several days	1- Several days	3- Nearly every day	3- Nearly every day	1- Several days	1- Several days	0- Not at all	0- Not at all	13
155	53	Female	No	Unchecked	Unchecked	Unchecked	Unchecked	Unchecked	Unchecked	Unchecked	Unchecked	Unchecked					Not interested	No
156	38	Female	Yes	Unchecked	Unchecked	Unchecked	Unchecked	Unchecked	Unchecked	Unchecked	Unchecked	Unchecked	No	No		<5	PHQ-9	No	1- Several days	0- Not at all	1- Several days	1- Several days	0- Not at all	0- Not at all	0- Not at all	0- Not at all	0- Not at all	3
157	48	Female		Unchecked	Unchecked	Unchecked	Unchecked	Unchecked	Unchecked	Unchecked	Unchecked	Unchecked
158	42	Female		Unchecked	Unchecked	Unchecked	Unchecked	Unchecked	Unchecked	Unchecked	Unchecked	Unchecked
159	79	Female	Yes	Checked	Unchecked	Unchecked	Unchecked	Unchecked	Unchecked	Unchecked	Unchecked	Unchecked	No	No			Kidney disease	No
160	51	Female		Unchecked	Unchecked	Unchecked	Unchecked	Unchecked	Unchecked	Unchecked	Unchecked	Unchecked
161	81	Female		Unchecked	Unchecked	Unchecked	Unchecked	Unchecked	Unchecked	Unchecked	Unchecked	Unchecked
162	61	Female	Yes	Unchecked	Unchecked	Unchecked	Unchecked	Unchecked	Unchecked	Unchecked	Unchecked	Unchecked	No	No		5-19		Yes	0- Not at all	1- Several days	2- More than half the days	2- More than half the days	0- Not at all	1- Several days	1- Several days	0- Not at all	0- Not at all	7
163	60	Female	No	Unchecked	Unchecked	Unchecked	Unchecked	Unchecked	Unchecked	Unchecked	Unchecked	Unchecked					Not interested	No
164	29	Female		Unchecked	Unchecked	Unchecked	Unchecked	Unchecked	Unchecked	Unchecked	Unchecked	Unchecked
165	27	Female	Yes	Unchecked	Unchecked	Unchecked	Unchecked	Unchecked	Unchecked	Checked	Unchecked	Unchecked	No	No			Bipolar disorder, personality disorder or schizophrenia	No
166	44	Female		Unchecked	Unchecked	Unchecked	Unchecked	Unchecked	Unchecked	Unchecked	Unchecked	Unchecked
167	62	Female	No	Unchecked	Unchecked	Unchecked	Unchecked	Unchecked	Unchecked	Unchecked	Unchecked	Unchecked					Not interested	No
168	55	Female		Unchecked	Unchecked	Unchecked	Unchecked	Unchecked	Unchecked	Unchecked	Unchecked	Unchecked
169	39	Female	No	Unchecked	Unchecked	Unchecked	Unchecked	Unchecked	Unchecked	Unchecked	Unchecked	Unchecked					Not interested	No
170	60	Male	Yes	Unchecked	Unchecked	Unchecked	Unchecked	Unchecked	Unchecked	Unchecked	Unchecked	Unchecked				<5	PHQ-9	No	0- Not at all	0- Not at all	0- Not at all	0- Not at all	0- Not at all	0- Not at all	1- Several days	0- Not at all	0- Not at all	1
171	71	Female	No	Unchecked	Unchecked	Unchecked	Unchecked	Unchecked	Unchecked	Unchecked	Unchecked	Unchecked					Not interested	No
172	58	Female	No	Unchecked	Unchecked	Unchecked	Unchecked	Unchecked	Unchecked	Unchecked	Unchecked	Unchecked					Not interested	No
173	21	Female		Unchecked	Unchecked	Unchecked	Unchecked	Unchecked	Unchecked	Unchecked	Unchecked	Unchecked
174	76	Female		Unchecked	Unchecked	Unchecked	Unchecked	Unchecked	Unchecked	Unchecked	Unchecked	Unchecked
175	38	Female		Unchecked	Unchecked	Unchecked	Unchecked	Unchecked	Unchecked	Unchecked	Unchecked	Unchecked
176	45	Female	No	Unchecked	Unchecked	Unchecked	Unchecked	Unchecked	Unchecked	Unchecked	Unchecked	Unchecked					Not interested	No
177	70	Male	No	Unchecked	Unchecked	Unchecked	Unchecked	Unchecked	Unchecked	Unchecked	Unchecked	Unchecked					Not interested	No
178	60	Female		Unchecked	Unchecked	Unchecked	Unchecked	Unchecked	Unchecked	Unchecked	Unchecked	Unchecked
179	68	Female	No	Unchecked	Unchecked	Unchecked	Unchecked	Unchecked	Unchecked	Unchecked	Unchecked	Unchecked					Not interested	No
180	54	Female		Unchecked	Unchecked	Unchecked	Unchecked	Unchecked	Unchecked	Unchecked	Unchecked	Unchecked
181	55	Female	No	Unchecked	Unchecked	Unchecked	Unchecked	Unchecked	Unchecked	Unchecked	Unchecked	Unchecked					Not interested	No
182	57	Female	No	Unchecked	Unchecked	Unchecked	Unchecked	Unchecked	Unchecked	Unchecked	Unchecked	Unchecked					Not interested	No
183	86	Female	No	Unchecked	Unchecked	Unchecked	Unchecked	Unchecked	Unchecked	Unchecked	Unchecked	Unchecked					Opted out	No
184	57	Female	Yes	Unchecked	Unchecked	Unchecked	Unchecked	Unchecked	Unchecked	Unchecked	Unchecked	Unchecked	No	No		5-19		Yes	0- Not at all	0- Not at all	1- Several days	2- More than half the days	2- More than half the days	0- Not at all	1- Several days	0- Not at all	0- Not at all	6
185	79	Female	No	Unchecked	Unchecked	Unchecked	Unchecked	Unchecked	Unchecked	Unchecked	Unchecked	Unchecked					Not interested	No
186	34	Female	No	Unchecked	Unchecked	Unchecked	Unchecked	Unchecked	Unchecked	Unchecked	Unchecked	Unchecked					Not interested	No
187	54	Female		Unchecked	Unchecked	Unchecked	Unchecked	Unchecked	Unchecked	Unchecked	Unchecked	Unchecked
188	72	Female		Unchecked	Unchecked	Unchecked	Unchecked	Unchecked	Unchecked	Unchecked	Unchecked	Unchecked
189	61	Male	Yes	Unchecked	Unchecked	Unchecked	Unchecked	Unchecked	Unchecked	Unchecked	Unchecked	Unchecked		No		5-19		Yes	0- Not at all	1- Several days	1- Several days	1- Several days	2- More than half the days	1- Several days	1- Several days	0- Not at all	0- Not at all	7
190	61	Female		Unchecked	Unchecked	Unchecked	Unchecked	Unchecked	Unchecked	Unchecked	Unchecked	Unchecked
191	55	Female		Unchecked	Unchecked	Unchecked	Unchecked	Unchecked	Unchecked	Unchecked	Unchecked	Unchecked
192	34	Female	No	Unchecked	Unchecked	Unchecked	Unchecked	Unchecked	Unchecked	Unchecked	Unchecked	Unchecked					Not interested	No
193	66	Female	Yes	Unchecked	Unchecked	Unchecked	Unchecked	Unchecked	Unchecked	Unchecked	Unchecked	Unchecked	No	No		5-19	PHQ-9	No	0- Not at all	1- Several days	1- Several days	1- Several days	0- Not at all	1- Several days	1- Several days	1- Several days	0- Not at all	6
194	58	Female	No	Unchecked	Unchecked	Unchecked	Unchecked	Unchecked	Unchecked	Unchecked	Unchecked	Unchecked					Not interested	No
195	67	Male	No	Unchecked	Unchecked	Unchecked	Unchecked	Unchecked	Unchecked	Unchecked	Unchecked	Unchecked					Not interested	No
196	71	Female	No	Unchecked	Unchecked	Unchecked	Unchecked	Unchecked	Unchecked	Unchecked	Unchecked	Unchecked					Not interested	No
197	77	Female	Yes	Unchecked	Unchecked	Unchecked	Unchecked	Unchecked	Unchecked	Checked	Unchecked	Unchecked					Bipolar disorder, personality disorder or schizophrenia	No
198	61	Male	Yes	Checked	Unchecked	Unchecked	Unchecked	Unchecked	Unchecked	Unchecked	Unchecked	Unchecked					Kidney disease	No
199	53	Female	Yes	Unchecked	Unchecked	Unchecked	Unchecked	Unchecked	Unchecked	Unchecked	Unchecked	Unchecked	No	No		<5	PHQ-9	No	0- Not at all	0- Not at all	3- Nearly every day	0- Not at all	0- Not at all	0- Not at all	0- Not at all	0- Not at all	0- Not at all	3
200	69	Female	No	Unchecked	Unchecked	Unchecked	Unchecked	Unchecked	Unchecked	Unchecked	Unchecked	Unchecked					Not interested	No
201	68	Female	No	Unchecked	Unchecked	Unchecked	Unchecked	Unchecked	Unchecked	Unchecked	Unchecked	Unchecked					Not interested	No
202	58	Female	No	Unchecked	Unchecked	Unchecked	Unchecked	Unchecked	Unchecked	Unchecked	Unchecked	Unchecked					Not interested	No
203	47	Female		Unchecked	Unchecked	Unchecked	Unchecked	Unchecked	Unchecked	Unchecked	Unchecked	Unchecked
204	46	Female	Yes	Unchecked	Unchecked	Unchecked	Unchecked	Unchecked	Unchecked	Unchecked	Unchecked	Unchecked	No	No		<5	PHQ-9	No	1- Several days	1- Several days	1- Several days	1- Several days	0- Not at all	0- Not at all	0- Not at all	0- Not at all	0- Not at all	4
205	45	Female	Yes	Unchecked	Unchecked	Unchecked	Unchecked	Unchecked	Unchecked	Unchecked	Unchecked	Unchecked	No	Yes	magnesium		Medication	No
206	54	Female	No	Unchecked	Unchecked	Unchecked	Unchecked	Unchecked	Unchecked	Unchecked	Unchecked	Unchecked					Not interested	No
207	58	Female	No	Unchecked	Unchecked	Unchecked	Unchecked	Unchecked	Unchecked	Unchecked	Unchecked	Unchecked					Opted out	No
208	30	Male		Unchecked	Unchecked	Unchecked	Unchecked	Unchecked	Unchecked	Unchecked	Unchecked	Unchecked
209	37	Female	Yes	Unchecked	Unchecked	Unchecked	Unchecked	Unchecked	Unchecked	Unchecked	Unchecked	Unchecked	No			<5	PHQ-9	No	0- Not at all	1- Several days	0- Not at all	1- Several days	0- Not at all	0- Not at all	1- Several days	0- Not at all	0- Not at all	3
210	51	Female	Yes	Unchecked	Unchecked	Unchecked	Unchecked	Unchecked	Unchecked	Unchecked	Unchecked	Unchecked	No	No		5-19		Yes	1- Several days	0- Not at all	1- Several days	1- Several days	1- Several days	1- Several days	0- Not at all	0- Not at all	0- Not at all	5
211	84	Male		Unchecked	Unchecked	Unchecked	Unchecked	Unchecked	Unchecked	Unchecked	Unchecked	Unchecked
212	58	Male	Yes	Unchecked	Unchecked	Checked	Unchecked	Unchecked	Unchecked	Unchecked	Unchecked	Unchecked		No		5-19	Inflammatory bowel disease	No	3- Nearly every day	0- Not at all	3- Nearly every day	3- Nearly every day	1- Several days	0- Not at all	1- Several days	0- Not at all	0- Not at all	11
213	37	Female	No	Unchecked	Unchecked	Unchecked	Unchecked	Unchecked	Unchecked	Unchecked	Unchecked	Unchecked					Not interested	No
214	45	Female		Unchecked	Unchecked	Unchecked	Unchecked	Unchecked	Unchecked	Unchecked	Unchecked	Unchecked
215	41	Female	No	Unchecked	Unchecked	Unchecked	Unchecked	Unchecked	Unchecked	Unchecked	Unchecked	Unchecked					Not interested	No
216	54	Female		Unchecked	Unchecked	Unchecked	Unchecked	Unchecked	Unchecked	Unchecked	Unchecked	Unchecked
217	19	Female		Unchecked	Unchecked	Unchecked	Unchecked	Unchecked	Unchecked	Unchecked	Unchecked	Unchecked
218	59	Female	Yes	Unchecked	Unchecked	Unchecked	Unchecked	Unchecked	Unchecked	Unchecked	Unchecked	Unchecked	No	No		5-19		Yes	2- More than half the days	1- Several days	1- Several days	2- More than half the days	2- More than half the days	2- More than half the days	2- More than half the days	3- Nearly every day	0- Not at all	15
219	60	Male	Yes	Unchecked	Unchecked	Unchecked	Unchecked	Unchecked	Unchecked	Unchecked	Unchecked	Unchecked		No		5-19		Yes	2- More than half the days	1- Several days	0- Not at all	1- Several days	0- Not at all	3- Nearly every day	3- Nearly every day	1- Several days	0- Not at all	11
220	65	Female	Yes	Unchecked	Unchecked	Unchecked	Unchecked	Unchecked	Unchecked	Unchecked	Unchecked	Unchecked		Yes	just changed dose of AD this week. Will call in a few months if still interested.		Medication	No
221	46	Female	Yes	Unchecked	Unchecked	Unchecked	Unchecked	Unchecked	Unchecked	Unchecked	Unchecked	Unchecked	No	No		<5	PHQ-9	No	0- Not at all	0- Not at all	1- Several days	1- Several days	0- Not at all	0- Not at all	0- Not at all	0- Not at all	0- Not at all	2
222	52	Female	No	Unchecked	Unchecked	Unchecked	Unchecked	Unchecked	Unchecked	Unchecked	Unchecked	Unchecked	No				Not interested	No
223	70	Female	No	Unchecked	Unchecked	Unchecked	Unchecked	Unchecked	Unchecked	Unchecked	Unchecked	Unchecked					Not interested	No
224	59	Female		Unchecked	Unchecked	Unchecked	Unchecked	Unchecked	Unchecked	Unchecked	Unchecked	Unchecked
225	58	Female	Yes	Unchecked	Unchecked	Unchecked	Unchecked	Unchecked	Unchecked	Unchecked	Unchecked	Unchecked	No	No		5-19		Yes	1- Several days	2- More than half the days	2- More than half the days	1- Several days	1- Several days	0- Not at all	0- Not at all	1- Several days	0- Not at all	8
226	34	Female		Unchecked	Unchecked	Unchecked	Unchecked	Unchecked	Unchecked	Unchecked	Unchecked	Unchecked
227	28	Female	No	Unchecked	Unchecked	Unchecked	Unchecked	Unchecked	Unchecked	Unchecked	Unchecked	Unchecked					Not interested	No
228	56	Female		Unchecked	Unchecked	Unchecked	Unchecked	Unchecked	Unchecked	Unchecked	Unchecked	Unchecked
229	75	Female	Yes	Unchecked	Unchecked	Unchecked	Unchecked	Unchecked	Unchecked	Unchecked	Unchecked	Unchecked	No	No		5-19		Yes	2- More than half the days	2- More than half the days	3- Nearly every day	3- Nearly every day	2- More than half the days	0- Not at all	0- Not at all	0- Not at all	0- Not at all	12
230	50	Female	Yes	Unchecked	Unchecked	Unchecked	Unchecked	Checked	Unchecked	Checked	Unchecked	Unchecked	No	No			Bipolar disorder, personality disorder or schizophrenia	No	3- Nearly every day	3- Nearly every day	3- Nearly every day	3- Nearly every day	3- Nearly every day	3- Nearly every day	3- Nearly every day	1- Several days	0- Not at all	22
231	64	Female		Unchecked	Unchecked	Unchecked	Unchecked	Unchecked	Unchecked	Unchecked	Unchecked	Unchecked
232	73	Female		Unchecked	Unchecked	Unchecked	Unchecked	Unchecked	Unchecked	Unchecked	Unchecked	Unchecked
233	63	Male	No	Unchecked	Unchecked	Unchecked	Unchecked	Unchecked	Unchecked	Unchecked	Unchecked	Unchecked					Not interested	No
234	37	Female	Yes	Unchecked	Unchecked	Unchecked	Unchecked	Unchecked	Unchecked	Unchecked	Unchecked	Unchecked				<5	PHQ-9	No	0- Not at all	0- Not at all	1- Several days	1- Several days	0- Not at all	1- Several days	0- Not at all	0- Not at all	0- Not at all	3
235	47	Female	Yes	Unchecked	Unchecked	Unchecked	Unchecked	Unchecked	Unchecked	Unchecked	Unchecked	Unchecked	No			<5	PHQ-9	No	1- Several days	0- Not at all	0- Not at all	1- Several days	0- Not at all	0- Not at all	0- Not at all	0- Not at all	0- Not at all	2
236	42	Female	Yes	Unchecked	Unchecked	Unchecked	Unchecked	Unchecked	Unchecked	Unchecked	Unchecked	Unchecked	No	No		5-19		Yes	2- More than half the days	2- More than half the days	2- More than half the days	3- Nearly every day	3- Nearly every day	0- Not at all	0- Not at all	0- Not at all	0- Not at all	12
237	40	Female	No	Unchecked	Unchecked	Unchecked	Unchecked	Unchecked	Unchecked	Unchecked	Unchecked	Unchecked					Not interested	No
238	63	Female	Yes	Unchecked	Unchecked	Unchecked	Unchecked	Unchecked	Unchecked	Checked	Unchecked	Unchecked					Bipolar disorder, personality disorder or schizophrenia	No
239	42	Female	Yes	Unchecked	Unchecked	Unchecked	Unchecked	Unchecked	Checked	Unchecked	Unchecked	Unchecked					Chronic Diarrhea	No
240	51	Female		Unchecked	Unchecked	Unchecked	Unchecked	Unchecked	Unchecked	Unchecked	Unchecked	Unchecked
241	64	Female	No	Unchecked	Unchecked	Unchecked	Unchecked	Unchecked	Unchecked	Unchecked	Unchecked	Unchecked					Not interested	No
242	67	Female		Unchecked	Unchecked	Unchecked	Unchecked	Unchecked	Unchecked	Unchecked	Unchecked	Unchecked
243	56	Female	No	Unchecked	Unchecked	Unchecked	Unchecked	Unchecked	Unchecked	Unchecked	Unchecked	Unchecked					Not interested	No
244	61	Female	Yes	Unchecked	Unchecked	Unchecked	Unchecked	Unchecked	Unchecked	Unchecked	Unchecked	Unchecked	No	No		5-19		Yes	2- More than half the days	1- Several days	2- More than half the days	2- More than half the days	0- Not at all	1- Several days	0- Not at all	2- More than half the days	0- Not at all	10
245	69	Female		Unchecked	Unchecked	Unchecked	Unchecked	Unchecked	Unchecked	Unchecked	Unchecked	Unchecked
246	53	Female	No	Unchecked	Unchecked	Unchecked	Unchecked	Unchecked	Unchecked	Unchecked	Unchecked	Unchecked					Not interested	No
247	67	Female		Unchecked	Unchecked	Unchecked	Unchecked	Unchecked	Unchecked	Unchecked	Unchecked	Unchecked
248	52	Female	Yes	Unchecked	Unchecked	Unchecked	Unchecked	Unchecked	Unchecked	Unchecked	Unchecked	Unchecked	No	Yes	magnesium for migraines		Medication	No
249	60	Male	Yes	Unchecked	Unchecked	Unchecked	Unchecked	Unchecked	Unchecked	Unchecked	Unchecked	Unchecked		No		5-19		Yes	1- Several days	0- Not at all	1- Several days	1- Several days	0- Not at all	0- Not at all	2- More than half the days	0- Not at all	0- Not at all	5
250	53	Female	Yes	Unchecked	Unchecked	Unchecked	Unchecked	Unchecked	Unchecked	Unchecked	Unchecked	Unchecked	No	No		5-19		Yes	1- Several days	1- Several days	2- More than half the days	2- More than half the days	2- More than half the days	3- Nearly every day	2- More than half the days	3- Nearly every day	0- Not at all	16
251	68	Female		Unchecked	Unchecked	Unchecked	Unchecked	Unchecked	Unchecked	Unchecked	Unchecked	Unchecked
252	68	Female	Yes	Unchecked	Unchecked	Unchecked	Unchecked	Unchecked	Unchecked	Unchecked	Unchecked	Unchecked	No	Yes	magnesium plus calcium bisphosphonate		Medication	No
253	46	Female	No	Unchecked	Unchecked	Unchecked	Unchecked	Unchecked	Unchecked	Unchecked	Unchecked	Unchecked					Not interested	No
254	66	Female	Yes	Unchecked	Unchecked	Unchecked	Unchecked	Unchecked	Unchecked	Unchecked	Unchecked	Unchecked	No	No		5-19		Yes	0- Not at all	1- Several days	3- Nearly every day	3- Nearly every day	3- Nearly every day	0- Not at all	1- Several days	2- More than half the days	0- Not at all	13
255	48	Female	No	Unchecked	Unchecked	Unchecked	Unchecked	Unchecked	Unchecked	Unchecked	Unchecked	Unchecked					Not interested	No
256	63	Female		Unchecked	Unchecked	Unchecked	Unchecked	Unchecked	Unchecked	Unchecked	Unchecked	Unchecked
257	52	Male	No	Unchecked	Unchecked	Unchecked	Unchecked	Unchecked	Unchecked	Unchecked	Unchecked	Unchecked					Not interested	No
258	49	Female		Unchecked	Unchecked	Unchecked	Unchecked	Unchecked	Unchecked	Unchecked	Unchecked	Unchecked
259	56	Female	Yes	Unchecked	Unchecked	Unchecked	Unchecked	Unchecked	Unchecked	Unchecked	Unchecked	Unchecked	No	No		<5	PHQ-9	No	0- Not at all	0- Not at all	1- Several days	1- Several days	0- Not at all	0- Not at all	0- Not at all	0- Not at all	0- Not at all	2
260	53	Female	No	Unchecked	Unchecked	Unchecked	Unchecked	Unchecked	Unchecked	Unchecked	Unchecked	Unchecked					Not interested	No
261	73	Male	No	Unchecked	Unchecked	Unchecked	Unchecked	Unchecked	Unchecked	Unchecked	Unchecked	Unchecked					Not interested	No
262	71	Female	No	Unchecked	Unchecked	Unchecked	Unchecked	Unchecked	Unchecked	Unchecked	Unchecked	Unchecked					Not interested	No
263	58	Female	No	Unchecked	Unchecked	Unchecked	Unchecked	Unchecked	Unchecked	Unchecked	Unchecked	Unchecked					Not interested	No
264	44	Female	Yes	Unchecked	Unchecked	Unchecked	Unchecked	Unchecked	Unchecked	Unchecked	Unchecked	Unchecked	No	No		5-19		Yes	2- More than half the days	2- More than half the days	2- More than half the days	2- More than half the days	2- More than half the days	3- Nearly every day	3- Nearly every day	2- More than half the days	0- Not at all	18
265	37	Female	Yes	Unchecked	Unchecked	Unchecked	Unchecked	Unchecked	Unchecked	Unchecked	Unchecked	Unchecked	Yes				Pregnant or trying to get pregnant	No
266	57	Female		Unchecked	Unchecked	Unchecked	Unchecked	Unchecked	Unchecked	Unchecked	Unchecked	Unchecked
267	57	Male	No	Unchecked	Unchecked	Unchecked	Unchecked	Unchecked	Unchecked	Unchecked	Unchecked	Unchecked					Not interested	No
268	61	Female	Yes	Unchecked	Checked	Unchecked	Unchecked	Unchecked	Unchecked	Unchecked	Unchecked	Unchecked					Irritable bowel disease	No
269	88	Female	No	Unchecked	Unchecked	Unchecked	Unchecked	Unchecked	Unchecked	Unchecked	Unchecked	Unchecked					Not interested	No
270	62	Female	Yes	Unchecked	Unchecked	Unchecked	Unchecked	Unchecked	Unchecked	Unchecked	Unchecked	Unchecked	No	No		5-19	No show/cancelled consent meeting	No	0- Not at all	3- Nearly every day	1- Several days	2- More than half the days	0- Not at all	3- Nearly every day	2- More than half the days	0- Not at all	0- Not at all	11
271	71	Female	Yes	Unchecked	Unchecked	Unchecked	Unchecked	Unchecked	Unchecked	Unchecked	Unchecked	Unchecked	No	No		<5	PHQ-9	No	0- Not at all	0- Not at all	0- Not at all	0- Not at all	0- Not at all	0- Not at all	0- Not at all	0- Not at all	0- Not at all	0
272	63	Female	No	Unchecked	Unchecked	Unchecked	Unchecked	Unchecked	Unchecked	Unchecked	Unchecked	Unchecked					Not interested	No
273	19	Female	No	Unchecked	Unchecked	Unchecked	Unchecked	Unchecked	Unchecked	Unchecked	Unchecked	Unchecked					Not interested	No
274	73	Female	Yes	Unchecked	Unchecked	Unchecked	Unchecked	Unchecked	Unchecked	Unchecked	Unchecked	Unchecked	No	No		<5	PHQ-9	No	1- Several days	0- Not at all	1- Several days	1- Several days	0- Not at all	0- Not at all	0- Not at all	0- Not at all	0- Not at all	3
275	56	Female	No	Unchecked	Unchecked	Unchecked	Unchecked	Unchecked	Unchecked	Unchecked	Unchecked	Unchecked					Not interested	No
276	57	Male	Yes	Unchecked	Unchecked	Unchecked	Unchecked	Unchecked	Unchecked	Unchecked	Unchecked	Unchecked		No		5-19		Yes	1- Several days	2- More than half the days	0- Not at all	3- Nearly every day	0- Not at all	3- Nearly every day	3- Nearly every day	0- Not at all	0- Not at all	12
277	52	Female	No	Unchecked	Unchecked	Unchecked	Unchecked	Unchecked	Unchecked	Unchecked	Unchecked	Unchecked					Not interested	No
278	65	Female	Yes	Unchecked	Unchecked	Unchecked	Unchecked	Unchecked	Unchecked	Unchecked	Unchecked	Unchecked	No	No		<5	PHQ-9	No	0- Not at all	0- Not at all	2- More than half the days	1- Several days	0- Not at all	0- Not at all	0- Not at all	0- Not at all	0- Not at all	3
279	72	Female	No	Unchecked	Unchecked	Unchecked	Unchecked	Unchecked	Unchecked	Unchecked	Unchecked	Unchecked					Opted out	No
280	33	Female		Unchecked	Unchecked	Unchecked	Unchecked	Unchecked	Unchecked	Unchecked	Unchecked	Unchecked
281	47	Female	No	Unchecked	Unchecked	Unchecked	Unchecked	Unchecked	Unchecked	Unchecked	Unchecked	Unchecked					Not interested	No
282	59	Male	Yes	Unchecked	Unchecked	Unchecked	Unchecked	Unchecked	Unchecked	Unchecked	Unchecked	Unchecked		No		<5	PHQ-9	No	0- Not at all	0- Not at all	0- Not at all	1- Several days	0- Not at all	0- Not at all	0- Not at all	0- Not at all	0- Not at all	1
283	61	Female	Yes	Unchecked	Unchecked	Unchecked	Unchecked	Unchecked	Unchecked	Unchecked	Unchecked	Unchecked	No	No		5-19		Yes	3- Nearly every day	3- Nearly every day	3- Nearly every day	3- Nearly every day	3- Nearly every day	2- More than half the days	0- Not at all	0- Not at all	0- Not at all	17
284	57	Female	Yes	Unchecked	Unchecked	Unchecked	Unchecked	Unchecked	Unchecked	Unchecked	Unchecked	Unchecked	No	No		5-19	No show/cancelled consent meeting	No	1- Several days	0- Not at all	0- Not at all	3- Nearly every day	3- Nearly every day	2- More than half the days	0- Not at all	0- Not at all	0- Not at all	9
285	50	Female		Unchecked	Unchecked	Unchecked	Unchecked	Unchecked	Unchecked	Unchecked	Unchecked	Unchecked
286	55	Female	No	Unchecked	Unchecked	Unchecked	Unchecked	Unchecked	Unchecked	Unchecked	Unchecked	Unchecked					Not interested	No
287	75	Female	No	Unchecked	Unchecked	Unchecked	Unchecked	Unchecked	Unchecked	Unchecked	Unchecked	Unchecked					Opted out	No
288	55	Female		Unchecked	Unchecked	Unchecked	Unchecked	Unchecked	Unchecked	Unchecked	Unchecked	Unchecked
289	69	Female	Yes	Unchecked	Unchecked	Unchecked	Unchecked	Unchecked	Unchecked	Unchecked	Unchecked	Unchecked	No	Yes	magnesium		Medication	No
290	77	Female	No	Unchecked	Unchecked	Unchecked	Unchecked	Unchecked	Unchecked	Unchecked	Unchecked	Unchecked					Not interested	No
291	77	Female	Yes	Unchecked	Unchecked	Unchecked	Unchecked	Unchecked	Unchecked	Unchecked	Unchecked	Unchecked	No	No		<5	PHQ-9	No	1- Several days	0- Not at all	0- Not at all	1- Several days	2- More than half the days	0- Not at all	0- Not at all	0- Not at all	0- Not at all	4
292	67	Male	Yes	Unchecked	Unchecked	Unchecked	Unchecked	Checked	Unchecked	Unchecked	Unchecked	Unchecked		No			GERD	No
293	70	Female	No	Unchecked	Unchecked	Unchecked	Unchecked	Unchecked	Unchecked	Unchecked	Unchecked	Unchecked					Not interested	No
294	52	Female	No	Unchecked	Unchecked	Unchecked	Unchecked	Unchecked	Unchecked	Unchecked	Unchecked	Unchecked					Not interested	No
295	51	Female		Unchecked	Unchecked	Unchecked	Unchecked	Unchecked	Unchecked	Unchecked	Unchecked	Unchecked
296	32	Female	No	Unchecked	Unchecked	Unchecked	Unchecked	Unchecked	Unchecked	Unchecked	Unchecked	Unchecked					Not interested	No
297	35	Female	Yes	Unchecked	Unchecked	Unchecked	Unchecked	Unchecked	Unchecked	Unchecked	Unchecked	Unchecked	No	No		<5	PHQ-9	No	0- Not at all	1- Several days	1- Several days	1- Several days	1- Several days	0- Not at all	0- Not at all	0- Not at all	0- Not at all	4
298	67	Male	Yes	Unchecked	Unchecked	Unchecked	Unchecked	Unchecked	Unchecked	Unchecked	Unchecked	Unchecked		Yes	oxycodone		Medication	No
299	43	Male	No	Unchecked	Unchecked	Unchecked	Unchecked	Unchecked	Unchecked	Unchecked	Unchecked	Unchecked					Opted out	No
300	63	Male	No	Unchecked	Unchecked	Unchecked	Unchecked	Unchecked	Unchecked	Unchecked	Unchecked	Unchecked					Opted out	No
301	50	Male	No	Unchecked	Unchecked	Unchecked	Unchecked	Unchecked	Unchecked	Unchecked	Unchecked	Unchecked					Opted out	No
302	57	Male	No	Unchecked	Unchecked	Unchecked	Unchecked	Unchecked	Unchecked	Unchecked	Unchecked	Unchecked					Opted out	No
303	69	Male	No	Unchecked	Unchecked	Unchecked	Unchecked	Unchecked	Unchecked	Unchecked	Unchecked	Unchecked					Opted out	No
304	48	Male	No	Unchecked	Unchecked	Unchecked	Unchecked	Unchecked	Unchecked	Unchecked	Unchecked	Unchecked					Opted out	No
305	83	Female	No	Unchecked	Unchecked	Unchecked	Unchecked	Unchecked	Unchecked	Unchecked	Unchecked	Unchecked					Opted out	No
306	43	Male	No	Unchecked	Unchecked	Unchecked	Unchecked	Unchecked	Unchecked	Unchecked	Unchecked	Unchecked					Opted out	No
307	33	Male	Yes	Unchecked	Unchecked	Unchecked	Unchecked	Unchecked	Unchecked	Unchecked	Unchecked	Unchecked				<5	PHQ-9	No	0- Not at all	0- Not at all	1- Several days	1- Several days	0- Not at all	0- Not at all	0- Not at all	0- Not at all	0- Not at all	2
308	49	Male	Yes	Unchecked	Unchecked	Unchecked	Unchecked	Unchecked	Unchecked	Unchecked	Unchecked	Unchecked		No		<5	PHQ-9	No	0- Not at all	0- Not at all	0- Not at all	1- Several days	0- Not at all	0- Not at all	1- Several days	0- Not at all	0- Not at all	2
309	35	Male	No	Unchecked	Unchecked	Unchecked	Unchecked	Unchecked	Unchecked	Unchecked	Unchecked	Unchecked					Not interested	No
310	27	Male	No	Unchecked	Unchecked	Unchecked	Unchecked	Unchecked	Unchecked	Unchecked	Unchecked	Unchecked					Not interested	No
311	41	Male	Yes	Unchecked	Unchecked	Unchecked	Unchecked	Unchecked	Unchecked	Unchecked	Unchecked	Unchecked		No		5-19		Yes	1- Several days	2- More than half the days	3- Nearly every day	3- Nearly every day	3- Nearly every day	1- Several days	0- Not at all	0- Not at all	0- Not at all	13
312	25	Male	Yes	Unchecked	Unchecked	Unchecked	Unchecked	Unchecked	Unchecked	Unchecked	Unchecked	Unchecked		No		5-19		Yes	2- More than half the days	0- Not at all	0- Not at all	1- Several days	0- Not at all	0- Not at all	2- More than half the days	0- Not at all	0- Not at all	5
313	50	Male		Unchecked	Unchecked	Unchecked	Unchecked	Unchecked	Unchecked	Unchecked	Unchecked	Unchecked
314	52	Male	Yes	Unchecked	Unchecked	Unchecked	Unchecked	Unchecked	Unchecked	Unchecked	Unchecked	Unchecked		No		5-19		Yes	1- Several days	0- Not at all	2- More than half the days	2- More than half the days	2- More than half the days	1- Several days	2- More than half the days	0- Not at all	0- Not at all	10
315	25	Male	No	Unchecked	Unchecked	Unchecked	Unchecked	Unchecked	Unchecked	Unchecked	Unchecked	Unchecked					Not interested	No
316	34	Female		Unchecked	Unchecked	Unchecked	Unchecked	Unchecked	Unchecked	Unchecked	Unchecked	Unchecked
317	23	Male	No	Unchecked	Unchecked	Unchecked	Unchecked	Unchecked	Unchecked	Unchecked	Unchecked	Unchecked					Not interested	No
318	31	Male		Unchecked	Unchecked	Unchecked	Unchecked	Unchecked	Unchecked	Unchecked	Unchecked	Unchecked
319	35	Male		Unchecked	Unchecked	Unchecked	Unchecked	Unchecked	Unchecked	Unchecked	Unchecked	Unchecked
320	31	Female	Yes	Unchecked	Unchecked	Unchecked	Unchecked	Unchecked	Unchecked	Unchecked	Unchecked	Unchecked	No	Yes	methadone	5-19	Medication	No	3- Nearly every day	3- Nearly every day	2- More than half the days	2- More than half the days	3- Nearly every day	2- More than half the days	1- Several days	0- Not at all	0- Not at all	16
321	29	Male	No	Unchecked	Unchecked	Unchecked	Unchecked	Unchecked	Unchecked	Unchecked	Unchecked	Unchecked					Not interested	No
322	41	Male		Unchecked	Unchecked	Unchecked	Unchecked	Unchecked	Unchecked	Unchecked	Unchecked	Unchecked
323	30	Male	No	Unchecked	Unchecked	Unchecked	Unchecked	Unchecked	Unchecked	Unchecked	Unchecked	Unchecked					Not interested	No
324	40	Male		Unchecked	Unchecked	Unchecked	Unchecked	Unchecked	Unchecked	Unchecked	Unchecked	Unchecked
325	58	Male	No	Unchecked	Unchecked	Unchecked	Unchecked	Unchecked	Unchecked	Unchecked	Unchecked	Unchecked					Not interested	No
326	31	Male		Unchecked	Unchecked	Unchecked	Unchecked	Unchecked	Unchecked	Unchecked	Unchecked	Unchecked
327	33	Male		Unchecked	Unchecked	Unchecked	Unchecked	Unchecked	Unchecked	Unchecked	Unchecked	Unchecked
328	23	Male		Unchecked	Unchecked	Unchecked	Unchecked	Unchecked	Unchecked	Unchecked	Unchecked	Unchecked
329	39	Female		Unchecked	Unchecked	Unchecked	Unchecked	Unchecked	Unchecked	Unchecked	Unchecked	Unchecked					Phone number(s) invalid	No
330	41	Male		Unchecked	Unchecked	Unchecked	Unchecked	Unchecked	Unchecked	Unchecked	Unchecked	Unchecked
331	33	Male		Unchecked	Unchecked	Unchecked	Unchecked	Unchecked	Unchecked	Unchecked	Unchecked	Unchecked
332	26	Male	No	Unchecked	Unchecked	Unchecked	Unchecked	Unchecked	Unchecked	Unchecked	Unchecked	Unchecked					Not interested	No
333	56	Male	No	Unchecked	Unchecked	Unchecked	Unchecked	Unchecked	Unchecked	Unchecked	Unchecked	Unchecked					Not interested	No
334	38	Male	Yes	Unchecked	Unchecked	Unchecked	Unchecked	Unchecked	Unchecked	Unchecked	Unchecked	Unchecked		No		<5	PHQ-9	No	0- Not at all	0- Not at all	0- Not at all	0- Not at all	1- Several days	0- Not at all	0- Not at all	0- Not at all	0- Not at all	1
335	45	Male	No	Unchecked	Unchecked	Unchecked	Unchecked	Unchecked	Unchecked	Unchecked	Unchecked	Unchecked					Not interested	No
336	33	Male	No	Unchecked	Unchecked	Unchecked	Unchecked	Unchecked	Unchecked	Unchecked	Unchecked	Unchecked					Not interested	No
337	46	Male	Yes	Unchecked	Unchecked	Unchecked	Unchecked	Unchecked	Unchecked	Unchecked	Unchecked	Unchecked		No		<5	PHQ-9	No	0- Not at all	0- Not at all	0- Not at all	0- Not at all	0- Not at all	0- Not at all	0- Not at all	0- Not at all	0- Not at all	0
338	36	Male	No	Unchecked	Unchecked	Unchecked	Unchecked	Unchecked	Unchecked	Unchecked	Unchecked	Unchecked					Not interested	No
339	36	Male	No	Unchecked	Unchecked	Unchecked	Unchecked	Unchecked	Unchecked	Unchecked	Unchecked	Unchecked					Not interested	No
340	33	Male	Yes	Unchecked	Unchecked	Unchecked	Unchecked	Unchecked	Unchecked	Unchecked	Unchecked	Unchecked		No		<5	PHQ-9	No	0- Not at all	0- Not at all	1- Several days	1- Several days	2- More than half the days	0- Not at all	0- Not at all	0- Not at all	0- Not at all	4
341	38	Male		Unchecked	Unchecked	Unchecked	Unchecked	Unchecked	Unchecked	Unchecked	Unchecked	Unchecked					Phone number(s) invalid	No
342	18	Male	No	Unchecked	Unchecked	Unchecked	Unchecked	Unchecked	Unchecked	Unchecked	Unchecked	Unchecked					Not interested	No
343	40	Male		Unchecked	Unchecked	Unchecked	Unchecked	Unchecked	Unchecked	Unchecked	Unchecked	Unchecked					Phone number(s) invalid	No
344	22	Male	Yes	Unchecked	Unchecked	Unchecked	Unchecked	Unchecked	Unchecked	Unchecked	Unchecked	Unchecked				<5	PHQ-9	No	0- Not at all	0- Not at all	0- Not at all	0- Not at all	0- Not at all	0- Not at all	0- Not at all	0- Not at all	0- Not at all	0
345	25	Female	No	Unchecked	Unchecked	Unchecked	Unchecked	Unchecked	Unchecked	Unchecked	Unchecked	Unchecked					Not interested	No
346	32	Male		Unchecked	Unchecked	Unchecked	Unchecked	Unchecked	Unchecked	Unchecked	Unchecked	Unchecked					Phone number(s) invalid	No
347	44	Male	Yes	Unchecked	Unchecked	Unchecked	Unchecked	Unchecked	Unchecked	Unchecked	Unchecked	Unchecked		No		<5	PHQ-9	No	0- Not at all	0- Not at all	1- Several days	1- Several days	0- Not at all	1- Several days	0- Not at all	0- Not at all	0- Not at all	3
348	31	Female	Yes	Unchecked	Unchecked	Unchecked	Unchecked	Unchecked	Unchecked	Unchecked	Unchecked	Unchecked	No	No	currently taking mag oxide but willing to stop	<5	PHQ-9	No	0- Not at all	0- Not at all	1- Several days	0- Not at all	0- Not at all	0- Not at all	0- Not at all	0- Not at all	0- Not at all	1
349	43	Male	No	Unchecked	Unchecked	Unchecked	Unchecked	Unchecked	Unchecked	Unchecked	Unchecked	Unchecked					Not interested	No
350	50	Male	No	Unchecked	Unchecked	Unchecked	Unchecked	Unchecked	Unchecked	Unchecked	Unchecked	Unchecked					Not interested	No
351	30	Male	No	Unchecked	Unchecked	Unchecked	Unchecked	Unchecked	Unchecked	Unchecked	Unchecked	Unchecked					Not interested	No
352	64	Male	No	Unchecked	Unchecked	Unchecked	Unchecked	Unchecked	Unchecked	Unchecked	Unchecked	Unchecked					Not interested	No
353	68	Male	No	Unchecked	Unchecked	Unchecked	Unchecked	Unchecked	Unchecked	Unchecked	Unchecked	Unchecked					Not interested	No
354	35	Male		Unchecked	Unchecked	Unchecked	Unchecked	Unchecked	Unchecked	Unchecked	Unchecked	Unchecked					Phone number(s) invalid	No
355	20	Male	Yes	Unchecked	Unchecked	Unchecked	Unchecked	Unchecked	Unchecked	Unchecked	Unchecked	Unchecked		No		<5	PHQ-9	No	0- Not at all	0- Not at all	1- Several days	0- Not at all	0- Not at all	1- Several days	0- Not at all	0- Not at all	0- Not at all	2
356	56	Male	No	Unchecked	Unchecked	Unchecked	Unchecked	Unchecked	Unchecked	Unchecked	Unchecked	Unchecked					Opted out	No
357	35	Male		Unchecked	Unchecked	Unchecked	Unchecked	Unchecked	Unchecked	Unchecked	Unchecked	Unchecked
358	58	Male	Yes	Unchecked	Unchecked	Unchecked	Unchecked	Unchecked	Unchecked	Unchecked	Unchecked	Unchecked		No		<5	PHQ-9	No	0- Not at all	0- Not at all	0- Not at all	0- Not at all	0- Not at all	0- Not at all	0- Not at all	0- Not at all	0- Not at all	0
359	25	Male	No	Unchecked	Unchecked	Unchecked	Unchecked	Unchecked	Unchecked	Unchecked	Unchecked	Unchecked					Not interested	No
360	47	Male	No	Unchecked	Unchecked	Unchecked	Unchecked	Unchecked	Unchecked	Unchecked	Unchecked	Unchecked					Not interested	No
361	45	Male	Yes	Unchecked	Unchecked	Unchecked	Unchecked	Unchecked	Unchecked	Unchecked	Unchecked	Unchecked		No		5-19	No show/cancelled consent meeting	No	0- Not at all	1- Several days	3- Nearly every day	2- More than half the days	2- More than half the days	1- Several days	0- Not at all	1- Several days	0- Not at all	10
362	25	Male	No	Unchecked	Unchecked	Unchecked	Unchecked	Unchecked	Unchecked	Unchecked	Unchecked	Unchecked					Not interested	No
363	34	Male		Unchecked	Unchecked	Unchecked	Unchecked	Unchecked	Unchecked	Unchecked	Unchecked	Unchecked
364	44	Male	Yes	Unchecked	Unchecked	Unchecked	Checked	Unchecked	Unchecked	Unchecked	Unchecked	Unchecked					Inflammatory bowel disease	No
365	28	Male	No	Unchecked	Unchecked	Unchecked	Unchecked	Unchecked	Unchecked	Unchecked	Unchecked	Unchecked					Not interested	No
366	26	Male	No	Unchecked	Unchecked	Unchecked	Unchecked	Unchecked	Unchecked	Unchecked	Unchecked	Unchecked					Not interested	No
367	47	Male		Unchecked	Unchecked	Unchecked	Unchecked	Unchecked	Unchecked	Unchecked	Unchecked	Unchecked
368	34	Male	No	Unchecked	Unchecked	Unchecked	Unchecked	Unchecked	Unchecked	Unchecked	Unchecked	Unchecked					Not interested	No
369	36	Female	No	Unchecked	Unchecked	Unchecked	Unchecked	Unchecked	Unchecked	Unchecked	Unchecked	Unchecked					Not interested	No
370	68	Male	No	Unchecked	Unchecked	Unchecked	Unchecked	Unchecked	Unchecked	Unchecked	Unchecked	Unchecked					Not interested	No
371	53	Male	No	Unchecked	Unchecked	Unchecked	Unchecked	Unchecked	Unchecked	Unchecked	Unchecked	Unchecked					Not interested	No
372	31	Female	Yes	Unchecked	Unchecked	Unchecked	Unchecked	Unchecked	Unchecked	Unchecked	Unchecked	Unchecked	Yes				Pregnant or trying to get pregnant	No
373	23	Female	No	Unchecked	Unchecked	Unchecked	Unchecked	Unchecked	Unchecked	Unchecked	Unchecked	Unchecked					Not interested	No
374	54	Male	No	Unchecked	Unchecked	Unchecked	Unchecked	Unchecked	Unchecked	Unchecked	Unchecked	Unchecked					Not interested	No
375	35	Male		Unchecked	Unchecked	Unchecked	Unchecked	Unchecked	Unchecked	Unchecked	Unchecked	Unchecked
376	23	Male	Yes	Unchecked	Unchecked	Unchecked	Unchecked	Unchecked	Unchecked	Unchecked	Unchecked	Unchecked		No		5-19	Not interested	No	2- More than half the days	3- Nearly every day	3- Nearly every day	2- More than half the days	2- More than half the days	2- More than half the days	1- Several days	3- Nearly every day	0- Not at all	18
377	55	Male	Yes	Unchecked	Unchecked	Unchecked	Unchecked	Unchecked	Unchecked	Unchecked	Unchecked	Unchecked		Yes	opiates mag citrate		Medication	No
378	59	Male		Unchecked	Unchecked	Unchecked	Unchecked	Unchecked	Unchecked	Unchecked	Unchecked	Unchecked
379	25	Male		Unchecked	Unchecked	Unchecked	Unchecked	Unchecked	Unchecked	Unchecked	Unchecked	Unchecked
380	27	Male	No	Unchecked	Unchecked	Unchecked	Unchecked	Unchecked	Unchecked	Unchecked	Unchecked	Unchecked					Not interested	No
381	18	Female		Unchecked	Unchecked	Unchecked	Unchecked	Unchecked	Unchecked	Unchecked	Unchecked	Unchecked
382	33	Male	No	Unchecked	Unchecked	Unchecked	Unchecked	Unchecked	Unchecked	Unchecked	Unchecked	Unchecked					Not interested	No
383	33	Male		Unchecked	Unchecked	Unchecked	Unchecked	Unchecked	Unchecked	Unchecked	Unchecked	Unchecked
384	51	Male	No	Unchecked	Unchecked	Unchecked	Unchecked	Unchecked	Unchecked	Unchecked	Unchecked	Unchecked					Not interested	No
385	55	Male		Unchecked	Unchecked	Unchecked	Unchecked	Unchecked	Unchecked	Unchecked	Unchecked	Unchecked
386	29	Male		Unchecked	Unchecked	Unchecked	Unchecked	Unchecked	Unchecked	Unchecked	Unchecked	Unchecked
387	29	Male	No	Unchecked	Unchecked	Unchecked	Unchecked	Unchecked	Unchecked	Unchecked	Unchecked	Unchecked					Not interested	No
388	59	Male		Unchecked	Unchecked	Unchecked	Unchecked	Unchecked	Unchecked	Unchecked	Unchecked	Unchecked
389	57	Male	No	Unchecked	Unchecked	Unchecked	Unchecked	Unchecked	Unchecked	Unchecked	Unchecked	Unchecked					Not interested	No
390	28	Female		Unchecked	Unchecked	Unchecked	Unchecked	Unchecked	Unchecked	Unchecked	Unchecked	Unchecked
391	27	Female	Yes	Unchecked	Unchecked	Unchecked	Unchecked	Unchecked	Unchecked	Unchecked	Checked	Unchecked	No	No		5-19		Yes	1- Several days	1- Several days	3- Nearly every day	3- Nearly every day	0- Not at all	1- Several days	0- Not at all	0- Not at all	0- Not at all	9
392	65	Male	Yes	Unchecked	Unchecked	Unchecked	Unchecked	Unchecked	Unchecked	Unchecked	Unchecked	Unchecked		No		5-19		Yes	3- Nearly every day	2- More than half the days	0- Not at all	3- Nearly every day	3- Nearly every day	3- Nearly every day	3- Nearly every day	0- Not at all	0- Not at all	17
393	35	Female		Unchecked	Unchecked	Unchecked	Unchecked	Unchecked	Unchecked	Unchecked	Unchecked	Unchecked
394	38	Male	No	Unchecked	Unchecked	Unchecked	Unchecked	Unchecked	Unchecked	Unchecked	Unchecked	Unchecked					Not interested	No
395	27	Male		Unchecked	Unchecked	Unchecked	Unchecked	Unchecked	Unchecked	Unchecked	Unchecked	Unchecked
396	54	Male	No	Unchecked	Unchecked	Unchecked	Unchecked	Unchecked	Unchecked	Unchecked	Unchecked	Unchecked					Not interested	No
397	23	Female	No	Unchecked	Unchecked	Unchecked	Unchecked	Unchecked	Unchecked	Unchecked	Unchecked	Unchecked					Not interested	No
398	29	Male	No	Unchecked	Unchecked	Unchecked	Unchecked	Unchecked	Unchecked	Unchecked	Unchecked	Unchecked					Not interested	No
399	24	Male		Unchecked	Unchecked	Unchecked	Unchecked	Unchecked	Unchecked	Unchecked	Unchecked	Unchecked
400	27	Male		Unchecked	Unchecked	Unchecked	Unchecked	Unchecked	Unchecked	Unchecked	Unchecked	Unchecked
401	42	Male		Unchecked	Unchecked	Unchecked	Unchecked	Unchecked	Unchecked	Unchecked	Unchecked	Unchecked
402	47	Male	No	Unchecked	Unchecked	Unchecked	Unchecked	Unchecked	Unchecked	Unchecked	Unchecked	Unchecked					Not interested	No
403	46	Male	Yes	Unchecked	Unchecked	Unchecked	Unchecked	Unchecked	Unchecked	Unchecked	Unchecked	Unchecked		No		5-19		Yes	1- Several days	2- More than half the days	2- More than half the days	1- Several days	3- Nearly every day	2- More than half the days	0- Not at all	0- Not at all	0- Not at all	11
404	39	Male	Yes	Unchecked	Unchecked	Unchecked	Unchecked	Unchecked	Unchecked	Unchecked	Unchecked	Unchecked		No		<5	PHQ-9	No	0- Not at all	1- Several days	0- Not at all	1- Several days	0- Not at all	1- Several days	0- Not at all	0- Not at all	0- Not at all	3
405	59	Male	Yes	Unchecked	Unchecked	Unchecked	Unchecked	Unchecked	Unchecked	Unchecked	Unchecked	Unchecked		No		5-19		Yes	3- Nearly every day	1- Several days	0- Not at all	3- Nearly every day	0- Not at all	1- Several days	0- Not at all	0- Not at all	0- Not at all	8
406	51	Female	No	Unchecked	Unchecked	Unchecked	Unchecked	Unchecked	Unchecked	Unchecked	Unchecked	Unchecked					Not interested	No
407	25	Female	Yes	Unchecked	Unchecked	Unchecked	Unchecked	Unchecked	Unchecked	Unchecked	Unchecked	Unchecked	No	No		5-19		Yes	1- Several days	1- Several days	3- Nearly every day	3- Nearly every day	3- Nearly every day	3- Nearly every day	3- Nearly every day	0- Not at all	0- Not at all	17
408	67	Male	No	Unchecked	Unchecked	Unchecked	Unchecked	Unchecked	Unchecked	Unchecked	Unchecked	Unchecked					Not interested	No
409	47	Male		Unchecked	Unchecked	Unchecked	Unchecked	Unchecked	Unchecked	Unchecked	Unchecked	Unchecked
410	34	Male		Unchecked	Unchecked	Unchecked	Unchecked	Unchecked	Unchecked	Unchecked	Unchecked	Unchecked
411	44	Male	No	Unchecked	Unchecked	Unchecked	Unchecked	Unchecked	Unchecked	Unchecked	Unchecked	Unchecked					Not interested	No
412	36	Male	No	Unchecked	Unchecked	Unchecked	Unchecked	Unchecked	Unchecked	Unchecked	Unchecked	Unchecked					Not interested	No
413	41	Male		Unchecked	Unchecked	Unchecked	Unchecked	Unchecked	Unchecked	Unchecked	Unchecked	Unchecked
414	52	Male	No	Unchecked	Unchecked	Unchecked	Unchecked	Unchecked	Unchecked	Unchecked	Unchecked	Unchecked					Not interested	No
415	49	Male		Unchecked	Unchecked	Unchecked	Unchecked	Unchecked	Unchecked	Unchecked	Unchecked	Unchecked
416	34	Female	No	Unchecked	Unchecked	Unchecked	Unchecked	Unchecked	Unchecked	Unchecked	Unchecked	Unchecked					Not interested	No
417	90	Female	No	Unchecked	Unchecked	Unchecked	Unchecked	Unchecked	Unchecked	Unchecked	Unchecked	Unchecked					Not interested	No
418	44	Male		Unchecked	Unchecked	Unchecked	Unchecked	Unchecked	Unchecked	Unchecked	Unchecked	Unchecked
419	28	Male	No	Unchecked	Unchecked	Unchecked	Unchecked	Unchecked	Unchecked	Unchecked	Unchecked	Unchecked					Not interested	No
420	42	Male	No	Unchecked	Unchecked	Unchecked	Unchecked	Unchecked	Unchecked	Unchecked	Unchecked	Unchecked					Not interested	No
421	36	Female		Unchecked	Unchecked	Unchecked	Unchecked	Unchecked	Unchecked	Unchecked	Unchecked	Unchecked					Phone number(s) invalid	No
422	46	Female		Unchecked	Unchecked	Unchecked	Unchecked	Unchecked	Unchecked	Unchecked	Unchecked	Unchecked
423	39	Male		Unchecked	Unchecked	Unchecked	Unchecked	Unchecked	Unchecked	Unchecked	Unchecked	Unchecked
424	35	Male		Unchecked	Unchecked	Unchecked	Unchecked	Unchecked	Unchecked	Unchecked	Unchecked	Unchecked
425	42	Male		Unchecked	Unchecked	Unchecked	Unchecked	Unchecked	Unchecked	Unchecked	Unchecked	Unchecked
426	39	Male		Unchecked	Unchecked	Unchecked	Unchecked	Unchecked	Unchecked	Unchecked	Unchecked	Unchecked
427	75	Female	No	Unchecked	Unchecked	Unchecked	Unchecked	Unchecked	Unchecked	Unchecked	Unchecked	Unchecked					Opted out	No
428	52	Female	Yes	Unchecked	Unchecked	Unchecked	Unchecked	Unchecked	Unchecked	Unchecked	Unchecked	Unchecked	No	No		<5	PHQ-9	No	0- Not at all	0- Not at all	3- Nearly every day	0- Not at all	0- Not at all	0- Not at all	0- Not at all	0- Not at all	0- Not at all	3
429	28	Male		Unchecked	Unchecked	Unchecked	Unchecked	Unchecked	Unchecked	Unchecked	Unchecked	Unchecked
430	27	Male	No	Unchecked	Unchecked	Unchecked	Unchecked	Unchecked	Unchecked	Unchecked	Unchecked	Unchecked					Not interested	No
431	55	Male		Unchecked	Unchecked	Unchecked	Unchecked	Unchecked	Unchecked	Unchecked	Unchecked	Unchecked					Phone number(s) invalid	No
432	55	Female	No	Unchecked	Unchecked	Unchecked	Unchecked	Unchecked	Unchecked	Unchecked	Unchecked	Unchecked					Not interested	No
433	37	Male		Unchecked	Unchecked	Unchecked	Unchecked	Unchecked	Unchecked	Unchecked	Unchecked	Unchecked
434	28	Male	No	Unchecked	Unchecked	Unchecked	Unchecked	Unchecked	Unchecked	Unchecked	Unchecked	Unchecked					Not interested	No
435	48	Male	No	Unchecked	Unchecked	Unchecked	Unchecked	Unchecked	Unchecked	Unchecked	Unchecked	Unchecked					Not interested	No
436	58	Male	Yes	Unchecked	Unchecked	Unchecked	Unchecked	Unchecked	Unchecked	Unchecked	Unchecked	Unchecked		Yes	Magnesium-not willing to stop		Medication	No
437	65	Female	No	Unchecked	Unchecked	Unchecked	Unchecked	Unchecked	Unchecked	Unchecked	Unchecked	Unchecked					Not interested	No
438	19	Male		Unchecked	Unchecked	Unchecked	Unchecked	Unchecked	Unchecked	Unchecked	Unchecked	Unchecked
439	66	Male	No	Unchecked	Unchecked	Unchecked	Unchecked	Unchecked	Unchecked	Unchecked	Unchecked	Unchecked					Not interested	No
440	43	Male	No	Unchecked	Unchecked	Unchecked	Unchecked	Unchecked	Unchecked	Unchecked	Unchecked	Unchecked					Not interested	No
441	28	Female	Yes	Unchecked	Unchecked	Unchecked	Unchecked	Unchecked	Unchecked	Unchecked	Unchecked	Unchecked	No	No		5-19		Yes	1- Several days	1- Several days	3- Nearly every day	1- Several days	0- Not at all	1- Several days	1- Several days	0- Not at all	0- Not at all	8
442	24	Male	Yes	Unchecked	Unchecked	Unchecked	Unchecked	Unchecked	Unchecked	Unchecked	Unchecked	Unchecked		No		5-19		Yes	1- Several days	0- Not at all	1- Several days	1- Several days	3- Nearly every day	1- Several days	1- Several days	0- Not at all	0- Not at all	8
443	35	Male	No	Unchecked	Unchecked	Unchecked	Unchecked	Unchecked	Unchecked	Unchecked	Unchecked	Unchecked					Not interested	No
444	25	Male		Unchecked	Unchecked	Unchecked	Unchecked	Unchecked	Unchecked	Unchecked	Unchecked	Unchecked
445	25	Male		Unchecked	Unchecked	Unchecked	Unchecked	Unchecked	Unchecked	Unchecked	Unchecked	Unchecked
446	59	Male	Yes	Unchecked	Unchecked	Unchecked	Unchecked	Unchecked	Unchecked	Unchecked	Unchecked	Unchecked		Yes	vicodin		Medication	No
447	35	Male	No	Unchecked	Unchecked	Unchecked	Unchecked	Unchecked	Unchecked	Unchecked	Unchecked	Unchecked					Not interested	No
448	60	Male	No	Unchecked	Unchecked	Unchecked	Unchecked	Unchecked	Unchecked	Unchecked	Unchecked	Unchecked					Not interested	No
449	62	Female	No	Unchecked	Unchecked	Unchecked	Unchecked	Unchecked	Unchecked	Unchecked	Unchecked	Unchecked					Not interested	No
450	53	Female	No	Unchecked	Unchecked	Unchecked	Unchecked	Unchecked	Unchecked	Unchecked	Unchecked	Unchecked					Not interested	No
451	33	Male		Unchecked	Unchecked	Unchecked	Unchecked	Unchecked	Unchecked	Unchecked	Unchecked	Unchecked
452	34	Male		Unchecked	Unchecked	Unchecked	Unchecked	Unchecked	Unchecked	Unchecked	Unchecked	Unchecked
453	38	Male	No	Unchecked	Unchecked	Unchecked	Unchecked	Unchecked	Unchecked	Unchecked	Unchecked	Unchecked					Not interested	No
454	27	Male		Unchecked	Unchecked	Unchecked	Unchecked	Unchecked	Unchecked	Unchecked	Unchecked	Unchecked
455	40	Male		Unchecked	Unchecked	Unchecked	Unchecked	Unchecked	Unchecked	Unchecked	Unchecked	Unchecked
456	54	Male		Unchecked	Unchecked	Unchecked	Unchecked	Unchecked	Unchecked	Unchecked	Unchecked	Unchecked					Phone number(s) invalid	No
457	46	Male		Unchecked	Unchecked	Unchecked	Unchecked	Unchecked	Unchecked	Unchecked	Unchecked	Unchecked					Phone number(s) invalid	No
458	47	Male	No	Unchecked	Unchecked	Unchecked	Unchecked	Unchecked	Unchecked	Unchecked	Unchecked	Unchecked					Not interested	No
459	30	Female	No	Unchecked	Unchecked	Unchecked	Unchecked	Unchecked	Unchecked	Unchecked	Unchecked	Unchecked					Not interested	No
460	43	Male	No	Unchecked	Unchecked	Unchecked	Unchecked	Unchecked	Unchecked	Unchecked	Unchecked	Unchecked					Not interested	No
461	18	Male		Unchecked	Unchecked	Unchecked	Unchecked	Unchecked	Unchecked	Unchecked	Unchecked	Unchecked
462	28	Male		Unchecked	Unchecked	Unchecked	Unchecked	Unchecked	Unchecked	Unchecked	Unchecked	Unchecked
463	38	Male		Unchecked	Unchecked	Unchecked	Unchecked	Unchecked	Unchecked	Unchecked	Unchecked	Unchecked
464	32	Male		Unchecked	Unchecked	Unchecked	Unchecked	Unchecked	Unchecked	Unchecked	Unchecked	Unchecked
465	27	Male		Unchecked	Unchecked	Unchecked	Unchecked	Unchecked	Unchecked	Unchecked	Unchecked	Unchecked
466	31	Male	Yes	Unchecked	Unchecked	Unchecked	Unchecked	Unchecked	Unchecked	Unchecked	Unchecked	Unchecked		No		5-19	No show/cancelled consent meeting	No	1- Several days	1- Several days	1- Several days	1- Several days	1- Several days	2- More than half the days	1- Several days	0- Not at all	0- Not at all	8
467	27	Male		Unchecked	Unchecked	Unchecked	Unchecked	Unchecked	Unchecked	Unchecked	Unchecked	Unchecked
468	40	Female	Yes	Unchecked	Checked	Unchecked	Unchecked	Unchecked	Unchecked	Unchecked	Unchecked	Unchecked					Irritable bowel disease	No
469	43	Male		Unchecked	Unchecked	Unchecked	Unchecked	Unchecked	Unchecked	Unchecked	Unchecked	Unchecked
470	70	Female		Unchecked	Unchecked	Unchecked	Unchecked	Unchecked	Unchecked	Unchecked	Unchecked	Unchecked
471	36	Female		Unchecked	Unchecked	Unchecked	Unchecked	Unchecked	Unchecked	Unchecked	Unchecked	Unchecked
472	24	Male		Unchecked	Unchecked	Unchecked	Unchecked	Unchecked	Unchecked	Unchecked	Unchecked	Unchecked
473	35	Male	No	Unchecked	Unchecked	Unchecked	Unchecked	Unchecked	Unchecked	Unchecked	Unchecked	Unchecked					Not interested	No
474	47	Male	No	Unchecked	Unchecked	Unchecked	Unchecked	Unchecked	Unchecked	Unchecked	Unchecked	Unchecked					Not interested	No
475	22	Male		Unchecked	Unchecked	Unchecked	Unchecked	Unchecked	Unchecked	Unchecked	Unchecked	Unchecked
476	44	Male		Unchecked	Unchecked	Unchecked	Unchecked	Unchecked	Unchecked	Unchecked	Unchecked	Unchecked
477	61	Male	No	Unchecked	Unchecked	Unchecked	Unchecked	Unchecked	Unchecked	Unchecked	Unchecked	Unchecked					Not interested	No
478	57	Male	No	Unchecked	Unchecked	Unchecked	Unchecked	Unchecked	Unchecked	Unchecked	Unchecked	Unchecked					Not interested	No
479	28	Male	Yes	Unchecked	Unchecked	Unchecked	Unchecked	Unchecked	Unchecked	Unchecked	Unchecked	Unchecked		No		5-19	No show/cancelled consent meeting	No	1- Several days	1- Several days	3- Nearly every day	3- Nearly every day	2- More than half the days	3- Nearly every day	1- Several days	1- Several days	1- Several days	16
480	26	Male		Unchecked	Unchecked	Unchecked	Unchecked	Unchecked	Unchecked	Unchecked	Unchecked	Unchecked
481	58	Male		Unchecked	Unchecked	Unchecked	Unchecked	Unchecked	Unchecked	Unchecked	Unchecked	Unchecked
482	59	Female		Unchecked	Unchecked	Unchecked	Unchecked	Unchecked	Unchecked	Unchecked	Unchecked	Unchecked
483	23	Female		Unchecked	Unchecked	Unchecked	Unchecked	Unchecked	Unchecked	Unchecked	Unchecked	Unchecked
484	68	Male	Yes	Unchecked	Unchecked	Unchecked	Unchecked	Unchecked	Unchecked	Unchecked	Unchecked	Unchecked		No		<5	PHQ-9	No	0- Not at all	1- Several days	1- Several days	1- Several days	0- Not at all	1- Several days	0- Not at all	0- Not at all	0- Not at all	4
485	54	Male		Unchecked	Unchecked	Unchecked	Unchecked	Unchecked	Unchecked	Unchecked	Unchecked	Unchecked
486	22	Male	Yes	Unchecked	Unchecked	Unchecked	Unchecked	Unchecked	Unchecked	Unchecked	Unchecked	Unchecked		No		5-19		Yes	1- Several days	1- Several days	3- Nearly every day	3- Nearly every day	0- Not at all	1- Several days	0- Not at all	0- Not at all	1- Several days	10
487	45	Male	Yes	Unchecked	Unchecked	Unchecked	Unchecked	Unchecked	Unchecked	Unchecked	Unchecked	Unchecked		No		5-19		Yes	1- Several days	1- Several days	2- More than half the days	2- More than half the days	0- Not at all	0- Not at all	1- Several days	0- Not at all	0- Not at all	7
488	24	Male		Unchecked	Unchecked	Unchecked	Unchecked	Unchecked	Unchecked	Unchecked	Unchecked	Unchecked
489	55	Male	No	Unchecked	Unchecked	Unchecked	Unchecked	Unchecked	Unchecked	Unchecked	Unchecked	Unchecked					Not interested	No
490	19	Male		Unchecked	Unchecked	Unchecked	Unchecked	Unchecked	Unchecked	Unchecked	Unchecked	Unchecked
491	49	Male	No	Unchecked	Unchecked	Unchecked	Unchecked	Unchecked	Unchecked	Unchecked	Unchecked	Unchecked					Not interested	No
492	66	Male	No	Unchecked	Unchecked	Unchecked	Unchecked	Unchecked	Unchecked	Unchecked	Unchecked	Unchecked					Not interested	No
493	46	Male		Unchecked	Unchecked	Unchecked	Unchecked	Unchecked	Unchecked	Unchecked	Unchecked	Unchecked					Phone number(s) invalid	No
494	74	Male	No	Unchecked	Unchecked	Unchecked	Unchecked	Unchecked	Unchecked	Unchecked	Unchecked	Unchecked					Not interested	No
495	26	Male		Unchecked	Unchecked	Unchecked	Unchecked	Unchecked	Unchecked	Unchecked	Unchecked	Unchecked
496	29	Male	Yes	Unchecked	Unchecked	Unchecked	Unchecked	Unchecked	Unchecked	Unchecked	Unchecked	Unchecked				<5	PHQ-9	No	0- Not at all	0- Not at all	0- Not at all	0- Not at all	0- Not at all	0- Not at all	0- Not at all	0- Not at all	0- Not at all	0
497	59	Female		Unchecked	Unchecked	Unchecked	Unchecked	Unchecked	Unchecked	Unchecked	Unchecked	Unchecked					Phone number(s) invalid	No
498	83	Female	No	Unchecked	Unchecked	Unchecked	Unchecked	Unchecked	Unchecked	Unchecked	Unchecked	Unchecked					Not interested	No
499	67	Male		Unchecked	Unchecked	Unchecked	Unchecked	Unchecked	Unchecked	Unchecked	Unchecked	Unchecked
500	54	Male		Unchecked	Unchecked	Unchecked	Unchecked	Unchecked	Unchecked	Unchecked	Unchecked	Unchecked
501	57	Male	Yes	Unchecked	Unchecked	Unchecked	Unchecked	Unchecked	Unchecked	Unchecked	Unchecked	Unchecked		No		<5	PHQ-9	No	0- Not at all	0- Not at all	1- Several days	2- More than half the days	0- Not at all	0- Not at all	0- Not at all	0- Not at all	0- Not at all	3
502	23	Male		Unchecked	Unchecked	Unchecked	Unchecked	Unchecked	Unchecked	Unchecked	Unchecked	Unchecked
503	38	Male	Yes	Unchecked	Unchecked	Unchecked	Unchecked	Unchecked	Unchecked	Unchecked	Unchecked	Unchecked		No		5-19	No show/cancelled consent meeting	No	0- Not at all	1- Several days	3- Nearly every day	1- Several days	1- Several days	0- Not at all	3- Nearly every day	0- Not at all	0- Not at all	9
504	18	Male	No	Unchecked	Unchecked	Unchecked	Unchecked	Unchecked	Unchecked	Unchecked	Unchecked	Unchecked					Not interested	No
505	27	Male		Unchecked	Unchecked	Unchecked	Unchecked	Unchecked	Unchecked	Unchecked	Unchecked	Unchecked
506	26	Male		Unchecked	Unchecked	Unchecked	Unchecked	Unchecked	Unchecked	Unchecked	Unchecked	Unchecked
507	52	Male		Unchecked	Unchecked	Unchecked	Unchecked	Unchecked	Unchecked	Unchecked	Unchecked	Unchecked
508	65	Male	No	Unchecked	Unchecked	Unchecked	Unchecked	Unchecked	Unchecked	Unchecked	Unchecked	Unchecked					Not interested	No
509	26	Male		Unchecked	Unchecked	Unchecked	Unchecked	Unchecked	Unchecked	Unchecked	Unchecked	Unchecked
510	55	Male		Unchecked	Unchecked	Unchecked	Unchecked	Unchecked	Unchecked	Unchecked	Unchecked	Unchecked
511	22	Male		Unchecked	Unchecked	Unchecked	Unchecked	Unchecked	Unchecked	Unchecked	Unchecked	Unchecked
512	43	Male	No	Unchecked	Unchecked	Unchecked	Unchecked	Unchecked	Unchecked	Unchecked	Unchecked	Unchecked					Not interested	No
513	32	Male		Unchecked	Unchecked	Unchecked	Unchecked	Unchecked	Unchecked	Unchecked	Unchecked	Unchecked					Phone number(s) invalid	No
514	26	Male	Yes	Unchecked	Unchecked	Unchecked	Unchecked	Unchecked	Unchecked	Unchecked	Unchecked	Unchecked		No		5-19	No show/cancelled consent meeting	No	1- Several days	1- Several days	1- Several days	1- Several days	0- Not at all	1- Several days	0- Not at all	1- Several days	0- Not at all	6
515	63	Male	Yes	Unchecked	Unchecked	Unchecked	Unchecked	Unchecked	Unchecked	Unchecked	Unchecked	Unchecked		No		5-19		Yes	1- Several days	2- More than half the days	1- Several days	0- Not at all	0- Not at all	2- More than half the days	0- Not at all	0- Not at all	0- Not at all	6
516	39	Male	No	Unchecked	Unchecked	Unchecked	Unchecked	Unchecked	Unchecked	Unchecked	Unchecked	Unchecked					Not interested	No
517	38	Male		Unchecked	Unchecked	Unchecked	Unchecked	Unchecked	Unchecked	Unchecked	Unchecked	Unchecked
518	33	Male	No	Unchecked	Unchecked	Unchecked	Unchecked	Unchecked	Unchecked	Unchecked	Unchecked	Unchecked					Not interested	No
519	35	Male		Unchecked	Unchecked	Unchecked	Unchecked	Unchecked	Unchecked	Unchecked	Unchecked	Unchecked
520	20	Male		Unchecked	Unchecked	Unchecked	Unchecked	Unchecked	Unchecked	Unchecked	Unchecked	Unchecked
521	20	Male	No	Unchecked	Unchecked	Unchecked	Unchecked	Unchecked	Unchecked	Unchecked	Unchecked	Unchecked					Not interested	No
522	31	Female		Unchecked	Unchecked	Unchecked	Unchecked	Unchecked	Unchecked	Unchecked	Unchecked	Unchecked
523	34	Male	Yes	Unchecked	Unchecked	Unchecked	Unchecked	Unchecked	Unchecked	Unchecked	Unchecked	Unchecked		No		<5	PHQ-9	No	1- Several days	1- Several days	1- Several days	1- Several days	0- Not at all	0- Not at all	0- Not at all	0- Not at all	0- Not at all	4
524	31	Male		Unchecked	Unchecked	Unchecked	Unchecked	Unchecked	Unchecked	Unchecked	Unchecked	Unchecked
525	49	Male		Unchecked	Unchecked	Unchecked	Unchecked	Unchecked	Unchecked	Unchecked	Unchecked	Unchecked
526	27	Female	Yes	Unchecked	Unchecked	Unchecked	Unchecked	Unchecked	Unchecked	Unchecked	Unchecked	Unchecked	No	Yes	vicodin		Medication	No
527	18	Male	No	Unchecked	Unchecked	Unchecked	Unchecked	Unchecked	Unchecked	Unchecked	Unchecked	Unchecked					Not interested	No
528	66	Male	No	Unchecked	Unchecked	Unchecked	Unchecked	Unchecked	Unchecked	Unchecked	Unchecked	Unchecked					Not interested	No
529	26	Female		Unchecked	Unchecked	Unchecked	Unchecked	Unchecked	Unchecked	Unchecked	Unchecked	Unchecked
530	48	Male		Unchecked	Unchecked	Unchecked	Unchecked	Unchecked	Unchecked	Unchecked	Unchecked	Unchecked					Phone number(s) invalid	No
531	19	Male	No	Unchecked	Unchecked	Unchecked	Unchecked	Unchecked	Unchecked	Unchecked	Unchecked	Unchecked					Not interested	No
532	58	Male	Yes	Unchecked	Unchecked	Unchecked	Unchecked	Unchecked	Unchecked	Unchecked	Unchecked	Unchecked		No		<5	PHQ-9	No	0- Not at all	0- Not at all	1- Several days	1- Several days	0- Not at all	0- Not at all	0- Not at all	0- Not at all	0- Not at all	2
533	53	Male	Yes	Unchecked	Unchecked	Unchecked	Unchecked	Unchecked	Unchecked	Unchecked	Unchecked	Unchecked		Yes	vicodin		Medication	No
534	37	Female		Unchecked	Unchecked	Unchecked	Unchecked	Unchecked	Unchecked	Unchecked	Unchecked	Unchecked
535	34	Male		Unchecked	Unchecked	Unchecked	Unchecked	Unchecked	Unchecked	Unchecked	Unchecked	Unchecked
536	27	Male	No	Unchecked	Unchecked	Unchecked	Unchecked	Unchecked	Unchecked	Unchecked	Unchecked	Unchecked					Not interested	No
537	42	Female	No	Unchecked	Unchecked	Unchecked	Unchecked	Unchecked	Unchecked	Unchecked	Unchecked	Unchecked					Not interested	No
538	18	Female	No	Unchecked	Unchecked	Unchecked	Unchecked	Unchecked	Unchecked	Unchecked	Unchecked	Unchecked					Not interested	No
539	46	Male	No	Unchecked	Unchecked	Unchecked	Unchecked	Unchecked	Unchecked	Unchecked	Unchecked	Unchecked					Not interested	No
540	25	Male	No	Unchecked	Unchecked	Unchecked	Unchecked	Unchecked	Unchecked	Unchecked	Unchecked	Unchecked					Not interested	No
541	30	Male	No	Unchecked	Unchecked	Unchecked	Unchecked	Unchecked	Unchecked	Unchecked	Unchecked	Unchecked					Not interested	No
542	23	Female		Unchecked	Unchecked	Unchecked	Unchecked	Unchecked	Unchecked	Unchecked	Unchecked	Unchecked
543	56	Male	No	Unchecked	Unchecked	Unchecked	Unchecked	Unchecked	Unchecked	Unchecked	Unchecked	Unchecked					Not interested	No
544	23	Male		Unchecked	Unchecked	Unchecked	Unchecked	Unchecked	Unchecked	Unchecked	Unchecked	Unchecked
545	39	Female	Yes	Unchecked	Unchecked	Unchecked	Unchecked	Unchecked	Unchecked	Unchecked	Unchecked	Unchecked	No	No		5-19		Yes	2- More than half the days	0- Not at all	2- More than half the days	2- More than half the days	1- Several days	0- Not at all	2- More than half the days	0- Not at all	0- Not at all	9
546	41	Male	No	Unchecked	Unchecked	Unchecked	Unchecked	Unchecked	Unchecked	Unchecked	Unchecked	Unchecked					Not interested	No
547	58	Male	Yes	Unchecked	Unchecked	Unchecked	Unchecked	Unchecked	Unchecked	Unchecked	Unchecked	Unchecked		No		5-19		Yes	1- Several days	1- Several days	2- More than half the days	3- Nearly every day	1- Several days	1- Several days	1- Several days	1- Several days	0- Not at all	11
548	35	Male		Unchecked	Unchecked	Unchecked	Unchecked	Unchecked	Unchecked	Unchecked	Unchecked	Unchecked
549	42	Male		Unchecked	Unchecked	Unchecked	Unchecked	Unchecked	Unchecked	Unchecked	Unchecked	Unchecked
550	77	Female	No	Unchecked	Unchecked	Unchecked	Unchecked	Unchecked	Unchecked	Unchecked	Unchecked	Unchecked					Not interested	No
551	57	Female	Yes	Unchecked	Unchecked	Unchecked	Unchecked	Unchecked	Unchecked	Unchecked	Unchecked	Unchecked	No	Yes	antibiotics and vicodin when has migraine	5-19	Medication	No	1- Several days	3- Nearly every day	0- Not at all	3- Nearly every day	3- Nearly every day	0- Not at all	0- Not at all	0- Not at all	0- Not at all	10
552	63	Female	Yes	Unchecked	Unchecked	Unchecked	Unchecked	Unchecked	Unchecked	Unchecked	Unchecked	Unchecked	No	Yes	ibandronate- boniva	5-19	Medication	No	1- Several days	1- Several days	3- Nearly every day	1- Several days	2- More than half the days	1- Several days	0- Not at all	0- Not at all	0- Not at all	9
553	38	Female	No	Unchecked	Unchecked	Unchecked	Unchecked	Unchecked	Unchecked	Unchecked	Unchecked	Unchecked					Not interested	No
554	63	Female	No	Unchecked	Unchecked	Unchecked	Unchecked	Unchecked	Unchecked	Unchecked	Unchecked	Unchecked					Not interested	No
555	71	Male		Unchecked	Unchecked	Unchecked	Unchecked	Unchecked	Unchecked	Unchecked	Unchecked	Unchecked
556	35	Female	Yes	Unchecked	Unchecked	Checked	Unchecked	Unchecked	Unchecked	Unchecked	Unchecked	Unchecked	No				Inflammatory bowel disease	No
557	32	Female	Yes	Unchecked	Checked	Unchecked	Unchecked	Unchecked	Unchecked	Unchecked	Unchecked	Unchecked	No				Irritable bowel disease	No
558	62	Female	Yes	Unchecked	Unchecked	Unchecked	Unchecked	Unchecked	Unchecked	Unchecked	Unchecked	Unchecked	No	No		<5	PHQ-9	No	0- Not at all	0- Not at all	1- Several days	1- Several days	0- Not at all	1- Several days	0- Not at all	0- Not at all	0- Not at all	3
559	76	Male	No	Unchecked	Unchecked	Unchecked	Unchecked	Unchecked	Unchecked	Unchecked	Unchecked	Unchecked					Not interested	No
560	60	Female		Unchecked	Unchecked	Unchecked	Unchecked	Unchecked	Unchecked	Unchecked	Unchecked	Unchecked
561	58	Female		Unchecked	Unchecked	Unchecked	Unchecked	Unchecked	Unchecked	Unchecked	Unchecked	Unchecked
562	27	Female	Yes	Unchecked	Unchecked	Unchecked	Unchecked	Unchecked	Unchecked	Unchecked	Unchecked	Unchecked	No	No		5-19		Yes	1- Several days	1- Several days	0- Not at all	1- Several days	1- Several days	0- Not at all	1- Several days	0- Not at all	0- Not at all	5
563	61	Female	No	Unchecked	Unchecked	Unchecked	Unchecked	Unchecked	Unchecked	Unchecked	Unchecked	Unchecked					Not interested	No
564	63	Female	Yes	Unchecked	Unchecked	Unchecked	Unchecked	Unchecked	Unchecked	Unchecked	Unchecked	Unchecked	No	No		5-19		Yes	1- Several days	1- Several days	0- Not at all	1- Several days	2- More than half the days	2- More than half the days	0- Not at all	0- Not at all	0- Not at all	7
565	57	Female		Unchecked	Unchecked	Unchecked	Unchecked	Unchecked	Unchecked	Unchecked	Unchecked	Unchecked
566	44	Female	No	Unchecked	Unchecked	Unchecked	Unchecked	Unchecked	Unchecked	Unchecked	Unchecked	Unchecked					Not interested	No
567	69	Male	No	Unchecked	Unchecked	Unchecked	Unchecked	Unchecked	Unchecked	Unchecked	Unchecked	Unchecked					Not interested	No
568	45	Female	Yes	Unchecked	Unchecked	Unchecked	Unchecked	Unchecked	Unchecked	Unchecked	Unchecked	Unchecked				<5	PHQ-9	No	0- Not at all	0- Not at all	1- Several days	0- Not at all	0- Not at all	0- Not at all	0- Not at all	0- Not at all	0- Not at all	1
569	51	Female	No	Unchecked	Unchecked	Unchecked	Unchecked	Unchecked	Unchecked	Unchecked	Unchecked	Unchecked					Not interested	No
570	57	Female	No	Unchecked	Unchecked	Unchecked	Unchecked	Unchecked	Unchecked	Unchecked	Unchecked	Unchecked					Not interested	No
571	71	Female	No	Unchecked	Unchecked	Unchecked	Unchecked	Unchecked	Unchecked	Unchecked	Unchecked	Unchecked					Opted out	No
572	33	Female	No	Unchecked	Unchecked	Unchecked	Unchecked	Unchecked	Unchecked	Unchecked	Unchecked	Unchecked					Not interested	No
573	32	Male	No	Unchecked	Unchecked	Unchecked	Unchecked	Unchecked	Unchecked	Unchecked	Unchecked	Unchecked					Not interested	No
574	55	Female	No	Unchecked	Unchecked	Unchecked	Unchecked	Unchecked	Unchecked	Unchecked	Unchecked	Unchecked					Opted out	No
575	43	Male	Yes	Unchecked	Unchecked	Unchecked	Unchecked	Unchecked	Unchecked	Unchecked	Unchecked	Unchecked				<5	PHQ-9	No	0- Not at all	0- Not at all	1- Several days	1- Several days	0- Not at all	0- Not at all	0- Not at all	0- Not at all	0- Not at all	2
576	79	Male	No	Unchecked	Unchecked	Unchecked	Unchecked	Unchecked	Unchecked	Unchecked	Unchecked	Unchecked					Not interested	No
577	45	Female		Unchecked	Unchecked	Unchecked	Unchecked	Unchecked	Unchecked	Unchecked	Unchecked	Unchecked
578	82	Female	Yes	Unchecked	Unchecked	Unchecked	Unchecked	Unchecked	Unchecked	Unchecked	Unchecked	Unchecked				<5	PHQ-9	No	0- Not at all	0- Not at all	0- Not at all	0- Not at all	0- Not at all	0- Not at all	0- Not at all	0- Not at all	0- Not at all	0
579	65	Female	No	Unchecked	Unchecked	Unchecked	Unchecked	Unchecked	Unchecked	Unchecked	Unchecked	Unchecked					Not interested	No
580	60	Female	Yes	Unchecked	Unchecked	Unchecked	Unchecked	Unchecked	Unchecked	Unchecked	Unchecked	Unchecked	No	No		5-19		Yes	1- Several days	2- More than half the days	0- Not at all	2- More than half the days	0- Not at all	1- Several days	1- Several days	1- Several days	0- Not at all	8
581	65	Female	No	Unchecked	Unchecked	Unchecked	Unchecked	Unchecked	Unchecked	Unchecked	Unchecked	Unchecked					Not interested	No
582	66	Female	Yes	Unchecked	Unchecked	Unchecked	Unchecked	Unchecked	Unchecked	Unchecked	Unchecked	Unchecked	No	No		5-19		Yes	1- Several days	1- Several days	2- More than half the days	2- More than half the days	1- Several days	1- Several days	0- Not at all	0- Not at all	0- Not at all	8
583	37	Female		Unchecked	Unchecked	Unchecked	Unchecked	Unchecked	Unchecked	Unchecked	Unchecked	Unchecked
584	54	Female	Yes	Unchecked	Unchecked	Unchecked	Unchecked	Unchecked	Unchecked	Unchecked	Unchecked	Unchecked		Yes	magnesium		Medication	No
585	36	Female	No	Unchecked	Unchecked	Unchecked	Unchecked	Unchecked	Unchecked	Unchecked	Unchecked	Unchecked					Not interested	No
586	37	Female	Yes	Unchecked	Unchecked	Unchecked	Unchecked	Unchecked	Unchecked	Unchecked	Unchecked	Unchecked				<5	PHQ-9	No	0- Not at all	1- Several days	1- Several days	1- Several days	0- Not at all	0- Not at all	1- Several days	0- Not at all	0- Not at all	4
587	54	Female	No	Unchecked	Unchecked	Unchecked	Unchecked	Unchecked	Unchecked	Unchecked	Unchecked	Unchecked					Not interested	No
588	60	Female	Yes	Unchecked	Unchecked	Unchecked	Unchecked	Unchecked	Unchecked	Unchecked	Unchecked	Unchecked				<5	PHQ-9	No	0- Not at all	0- Not at all	1- Several days	1- Several days	0- Not at all	0- Not at all	0- Not at all	0- Not at all	0- Not at all	2
589	44	Female	Yes	Unchecked	Unchecked	Unchecked	Unchecked	Unchecked	Unchecked	Unchecked	Unchecked	Unchecked	No	No		5-19	No show/cancelled consent meeting	No	1- Several days	1- Several days	0- Not at all	1- Several days	3- Nearly every day	3- Nearly every day	3- Nearly every day	3- Nearly every day	0- Not at all	15
590	56	Female	No	Unchecked	Unchecked	Unchecked	Unchecked	Unchecked	Unchecked	Unchecked	Unchecked	Unchecked					Not interested	No
591	49	Female	Yes	Unchecked	Unchecked	Unchecked	Unchecked	Unchecked	Unchecked	Unchecked	Unchecked	Unchecked				<5	PHQ-9	No	0- Not at all	1- Several days	1- Several days	1- Several days	0- Not at all	1- Several days	0- Not at all	0- Not at all	0- Not at all	4
592	46	Female	Yes	Unchecked	Unchecked	Unchecked	Unchecked	Unchecked	Unchecked	Unchecked	Unchecked	Unchecked	No	No		5-19		Yes	3- Nearly every day	1- Several days	3- Nearly every day	3- Nearly every day	2- More than half the days	0- Not at all	2- More than half the days	2- More than half the days	0- Not at all	16
593	44	Female	Yes	Unchecked	Unchecked	Unchecked	Unchecked	Unchecked	Unchecked	Unchecked	Unchecked	Unchecked	No	No		5-19		Yes	1- Several days	1- Several days	2- More than half the days	3- Nearly every day	3- Nearly every day	3- Nearly every day	1- Several days	0- Not at all	0- Not at all	14
594	61	Female	No	Unchecked	Unchecked	Unchecked	Unchecked	Unchecked	Unchecked	Unchecked	Unchecked	Unchecked					Not interested	No
595	83	Female	Yes	Unchecked	Unchecked	Unchecked	Unchecked	Unchecked	Unchecked	Unchecked	Unchecked	Unchecked				<5	PHQ-9	No	0- Not at all	0- Not at all	0- Not at all	0- Not at all	2- More than half the days	0- Not at all	0- Not at all	0- Not at all	0- Not at all	2
596	68	Male		Unchecked	Unchecked	Unchecked	Unchecked	Unchecked	Unchecked	Unchecked	Unchecked	Unchecked
597	63	Female	No	Unchecked	Unchecked	Unchecked	Unchecked	Unchecked	Unchecked	Unchecked	Unchecked	Unchecked					Not interested	No
598	66	Male	Yes	Unchecked	Unchecked	Unchecked	Unchecked	Unchecked	Unchecked	Checked	Unchecked	Unchecked					Bipolar disorder, personality disorder or schizophrenia	No
599	59	Female	No	Unchecked	Unchecked	Unchecked	Unchecked	Unchecked	Unchecked	Unchecked	Unchecked	Unchecked					Not interested	No
600	38	Female	No	Unchecked	Unchecked	Unchecked	Unchecked	Unchecked	Unchecked	Unchecked	Unchecked	Unchecked					Not interested	No
601	37	Female	Yes	Unchecked	Unchecked	Unchecked	Unchecked	Unchecked	Unchecked	Unchecked	Unchecked	Unchecked				<5	PHQ-9	No	0- Not at all	0- Not at all	0- Not at all	0- Not at all	0- Not at all	0- Not at all	0- Not at all	0- Not at all	0- Not at all	0
602	67	Female	Yes	Unchecked	Unchecked	Unchecked	Unchecked	Unchecked	Unchecked	Unchecked	Unchecked	Unchecked				<5	PHQ-9	No	1- Several days	0- Not at all	1- Several days	1- Several days	0- Not at all	0- Not at all	0- Not at all	0- Not at all	0- Not at all	3
603	46	Female	Yes	Unchecked	Unchecked	Unchecked	Unchecked	Unchecked	Unchecked	Unchecked	Unchecked	Unchecked	No	No		5-19	PHQ-9	No	0- Not at all	1- Several days	0- Not at all	2- More than half the days	1- Several days	0- Not at all	1- Several days	0- Not at all	0- Not at all	5
604	51	Male	Yes	Unchecked	Unchecked	Unchecked	Unchecked	Unchecked	Unchecked	Unchecked	Unchecked	Unchecked		No		5-19		Yes	0- Not at all	2- More than half the days	0- Not at all	2- More than half the days	3- Nearly every day	0- Not at all	2- More than half the days	2- More than half the days	0- Not at all	11
605	21	Female		Unchecked	Unchecked	Unchecked	Unchecked	Unchecked	Unchecked	Unchecked	Unchecked	Unchecked
606	64	Female	Yes	Unchecked	Unchecked	Unchecked	Checked	Unchecked	Unchecked	Unchecked	Unchecked	Unchecked					Inflammatory bowel disease	No
607	37	Female		Unchecked	Unchecked	Unchecked	Unchecked	Unchecked	Unchecked	Unchecked	Unchecked	Unchecked
608	42	Female	Yes	Unchecked	Unchecked	Unchecked	Unchecked	Unchecked	Unchecked	Unchecked	Unchecked	Unchecked	No	No		5-19		Yes	0- Not at all	0- Not at all	3- Nearly every day	3- Nearly every day	2- More than half the days	1- Several days	1- Several days	0- Not at all	0- Not at all	10
609	62	Female	Yes	Unchecked	Unchecked	Unchecked	Unchecked	Unchecked	Unchecked	Unchecked	Unchecked	Unchecked	No	No		5-19	PHQ-9	No	1- Several days	3- Nearly every day	0- Not at all	3- Nearly every day	1- Several days	0- Not at all	0- Not at all	0- Not at all	0- Not at all	8
610	55	Male	Yes	Unchecked	Unchecked	Unchecked	Unchecked	Unchecked	Unchecked	Unchecked	Unchecked	Unchecked		No		5-19		Yes	2- More than half the days	1- Several days	3- Nearly every day	3- Nearly every day	1- Several days	2- More than half the days	3- Nearly every day	0- Not at all	0- Not at all	15
611	43	Female	No	Unchecked	Unchecked	Unchecked	Unchecked	Unchecked	Unchecked	Unchecked	Unchecked	Unchecked					Not interested	No
612	54	Male	Yes	Unchecked	Unchecked	Unchecked	Unchecked	Unchecked	Unchecked	Unchecked	Unchecked	Unchecked		No		5-19	No show/cancelled consent meeting	No	3- Nearly every day	2- More than half the days	2- More than half the days	1- Several days	0- Not at all	1- Several days	2- More than half the days	0- Not at all	0- Not at all	11
613	41	Female		Unchecked	Unchecked	Unchecked	Unchecked	Unchecked	Unchecked	Unchecked	Unchecked	Unchecked
614	63	Female	No	Unchecked	Unchecked	Unchecked	Unchecked	Unchecked	Unchecked	Unchecked	Unchecked	Unchecked					Not interested	No
615	48	Male	No	Unchecked	Unchecked	Unchecked	Unchecked	Unchecked	Unchecked	Unchecked	Unchecked	Unchecked					Not interested	No
616	43	Female		Unchecked	Unchecked	Unchecked	Unchecked	Unchecked	Unchecked	Unchecked	Unchecked	Unchecked
617	56	Female	No	Unchecked	Unchecked	Unchecked	Unchecked	Unchecked	Unchecked	Unchecked	Unchecked	Unchecked					Not interested	No
618	60	Male	Yes	Unchecked	Unchecked	Unchecked	Unchecked	Unchecked	Unchecked	Unchecked	Unchecked	Unchecked		No		5-19		Yes	1- Several days	0- Not at all	3- Nearly every day	1- Several days	1- Several days	0- Not at all	3- Nearly every day	3- Nearly every day	0- Not at all	12
619	50	Female		Unchecked	Unchecked	Unchecked	Unchecked	Unchecked	Unchecked	Unchecked	Unchecked	Unchecked
620	20	Female		Unchecked	Unchecked	Unchecked	Unchecked	Unchecked	Unchecked	Unchecked	Unchecked	Unchecked
621	46	Female		Unchecked	Unchecked	Unchecked	Unchecked	Unchecked	Unchecked	Unchecked	Unchecked	Unchecked
622	66	Male	No	Unchecked	Unchecked	Unchecked	Unchecked	Unchecked	Unchecked	Unchecked	Unchecked	Unchecked					Opted out	No
623	46	Female	Yes	Unchecked	Unchecked	Unchecked	Unchecked	Unchecked	Unchecked	Unchecked	Unchecked	Unchecked				<5	PHQ-9	No	1- Several days	0- Not at all	1- Several days	1- Several days	1- Several days	0- Not at all	0- Not at all	0- Not at all	0- Not at all	4
624	77	Female	Yes	Unchecked	Unchecked	Unchecked	Unchecked	Unchecked	Unchecked	Unchecked	Unchecked	Unchecked				<5	PHQ-9	No	0- Not at all	0- Not at all	0- Not at all	0- Not at all	0- Not at all	0- Not at all	0- Not at all	0- Not at all	0- Not at all	0
625	69	Female	Yes	Unchecked	Checked	Unchecked	Unchecked	Unchecked	Unchecked	Unchecked	Unchecked	Unchecked					Irritable bowel disease	No
626	47	Female		Unchecked	Unchecked	Unchecked	Unchecked	Unchecked	Unchecked	Unchecked	Unchecked	Unchecked
627	66	Female	No	Unchecked	Unchecked	Unchecked	Unchecked	Unchecked	Unchecked	Unchecked	Unchecked	Unchecked					Not interested	No
628	64	Male		Unchecked	Unchecked	Unchecked	Unchecked	Unchecked	Unchecked	Unchecked	Unchecked	Unchecked
629	53	Female	Yes	Unchecked	Unchecked	Unchecked	Unchecked	Unchecked	Unchecked	Unchecked	Unchecked	Unchecked				<5	PHQ-9	No	0- Not at all	0- Not at all	0- Not at all	0- Not at all	0- Not at all	0- Not at all	0- Not at all	0- Not at all	0- Not at all	0
630	66	Male	Yes	Unchecked	Unchecked	Unchecked	Unchecked	Unchecked	Unchecked	Unchecked	Unchecked	Unchecked		No	10/15 canceled appt: Just increased venlafaxine yesterday. Feeling much better.	5-19	Medication	No	1- Several days	2- More than half the days	3- Nearly every day	0- Not at all	0- Not at all	0- Not at all	0- Not at all	3- Nearly every day	0- Not at all	9
631	54	Female		Unchecked	Unchecked	Unchecked	Unchecked	Unchecked	Unchecked	Unchecked	Unchecked	Unchecked
632	44	Female	No	Unchecked	Unchecked	Unchecked	Unchecked	Unchecked	Unchecked	Unchecked	Unchecked	Unchecked					Not interested	No
633	73	Female	Yes	Unchecked	Unchecked	Unchecked	Unchecked	Unchecked	Unchecked	Unchecked	Unchecked	Unchecked	No	No		5-19	No show/cancelled consent meeting	No	1- Several days	2- More than half the days	0- Not at all	2- More than half the days	1- Several days	1- Several days	1- Several days	0- Not at all	0- Not at all	8
634	65	Female	No	Unchecked	Unchecked	Unchecked	Unchecked	Unchecked	Unchecked	Unchecked	Unchecked	Unchecked					Not interested	No
635	56	Female	No	Unchecked	Unchecked	Unchecked	Unchecked	Unchecked	Unchecked	Unchecked	Unchecked	Unchecked					Not interested	No
636	72	Female	Yes	Unchecked	Unchecked	Unchecked	Unchecked	Unchecked	Unchecked	Unchecked	Unchecked	Unchecked				<5	PHQ-9	No	0- Not at all	0- Not at all	0- Not at all	1- Several days	0- Not at all	0- Not at all	0- Not at all	0- Not at all	0- Not at all	1
637	78	Female	Yes	Unchecked	Unchecked	Unchecked	Unchecked	Unchecked	Unchecked	Unchecked	Unchecked	Unchecked				<5	PHQ-9	No	0- Not at all	0- Not at all	0- Not at all	1- Several days	0- Not at all	0- Not at all	1- Several days	0- Not at all	0- Not at all	2
638	35	Female	No	Unchecked	Unchecked	Unchecked	Unchecked	Unchecked	Unchecked	Unchecked	Unchecked	Unchecked					Not interested	No
639	72	Female	Yes	Unchecked	Checked	Unchecked	Unchecked	Unchecked	Unchecked	Unchecked	Unchecked	Unchecked					Irritable bowel disease	No
640	56	Female		Unchecked	Unchecked	Unchecked	Unchecked	Unchecked	Unchecked	Unchecked	Unchecked	Unchecked
641	69	Female	No	Unchecked	Unchecked	Unchecked	Unchecked	Unchecked	Unchecked	Unchecked	Unchecked	Unchecked					Opted out	No
642	68	Female	Yes	Unchecked	Unchecked	Unchecked	Unchecked	Unchecked	Unchecked	Unchecked	Unchecked	Unchecked	No	No		5-19	Not interested	No	2- More than half the days	2- More than half the days	0- Not at all	3- Nearly every day	3- Nearly every day	1- Several days	0- Not at all	0- Not at all	0- Not at all	11
643	72	Female	Yes	Unchecked	Unchecked	Unchecked	Unchecked	Unchecked	Unchecked	Unchecked	Unchecked	Unchecked	No	No		5-19		Yes	1- Several days	2- More than half the days	3- Nearly every day	3- Nearly every day	3- Nearly every day	1- Several days	0- Not at all	1- Several days	0- Not at all	14
644	71	Female		Unchecked	Unchecked	Unchecked	Unchecked	Unchecked	Unchecked	Unchecked	Unchecked	Unchecked
645	54	Female		Unchecked	Unchecked	Unchecked	Unchecked	Unchecked	Unchecked	Unchecked	Unchecked	Unchecked
646	61	Female	Yes	Unchecked	Unchecked	Unchecked	Unchecked	Unchecked	Unchecked	Unchecked	Unchecked	Unchecked	No	No		5-19		Yes	0- Not at all	0- Not at all	1- Several days	1- Several days	1- Several days	0- Not at all	1- Several days	1- Several days	0- Not at all	5
647	54	Female	No	Unchecked	Unchecked	Unchecked	Unchecked	Unchecked	Unchecked	Unchecked	Unchecked	Unchecked					Not interested	No
648	54	Female	Yes	Unchecked	Unchecked	Unchecked	Unchecked	Unchecked	Unchecked	Unchecked	Unchecked	Unchecked		Yes	opiod		Medication	No
649	65	Male		Unchecked	Unchecked	Unchecked	Unchecked	Unchecked	Unchecked	Unchecked	Unchecked	Unchecked					Phone number(s) invalid	No
650	91	Female	No	Unchecked	Unchecked	Unchecked	Unchecked	Unchecked	Unchecked	Unchecked	Unchecked	Unchecked					Not interested	No
651	66	Male	No	Unchecked	Unchecked	Unchecked	Unchecked	Unchecked	Unchecked	Unchecked	Unchecked	Unchecked					Not interested	No
652	57	Female	No	Unchecked	Unchecked	Unchecked	Unchecked	Unchecked	Unchecked	Unchecked	Unchecked	Unchecked					Not interested	No
653	37	Female	Yes	Unchecked	Unchecked	Unchecked	Unchecked	Unchecked	Unchecked	Unchecked	Unchecked	Unchecked	Yes				Pregnant or trying to get pregnant	No
654	57	Female	Yes	Unchecked	Unchecked	Unchecked	Unchecked	Unchecked	Unchecked	Unchecked	Unchecked	Unchecked	No	No		5-19		Yes	2- More than half the days	1- Several days	3- Nearly every day	3- Nearly every day	3- Nearly every day	0- Not at all	1- Several days	1- Several days	0- Not at all	14
655	47	Male		Unchecked	Unchecked	Unchecked	Unchecked	Unchecked	Unchecked	Unchecked	Unchecked	Unchecked
656	73	Female	No	Unchecked	Unchecked	Unchecked	Unchecked	Unchecked	Unchecked	Unchecked	Unchecked	Unchecked					Not interested	No
657	52	Male		Unchecked	Unchecked	Unchecked	Unchecked	Unchecked	Unchecked	Unchecked	Unchecked	Unchecked
658	59	Male		Unchecked	Unchecked	Unchecked	Unchecked	Unchecked	Unchecked	Unchecked	Unchecked	Unchecked
659	49	Male		Unchecked	Unchecked	Unchecked	Unchecked	Unchecked	Unchecked	Unchecked	Unchecked	Unchecked
660	26	Female	Yes	Unchecked	Checked	Unchecked	Unchecked	Unchecked	Unchecked	Unchecked	Unchecked	Unchecked					Irritable bowel disease	No
661	47	Female		Unchecked	Unchecked	Unchecked	Unchecked	Unchecked	Unchecked	Unchecked	Unchecked	Unchecked
662	66	Female	Yes	Unchecked	Unchecked	Unchecked	Unchecked	Unchecked	Unchecked	Unchecked	Unchecked	Unchecked	No	No		5-19		Yes	1- Several days	0- Not at all	1- Several days	2- More than half the days	2- More than half the days	2- More than half the days	2- More than half the days	0- Not at all	0- Not at all	10
663	54	Female	Yes	Unchecked	Checked	Unchecked	Unchecked	Unchecked	Unchecked	Unchecked	Unchecked	Unchecked					Irritable bowel disease	No
664	32	Female		Unchecked	Unchecked	Unchecked	Unchecked	Unchecked	Unchecked	Unchecked	Unchecked	Unchecked
665	34	Female	Yes	Unchecked	Unchecked	Unchecked	Unchecked	Unchecked	Unchecked	Unchecked	Unchecked	Unchecked	No	No		5-19		Yes	1- Several days	1- Several days	1- Several days	2- More than half the days	2- More than half the days	2- More than half the days	1- Several days	0- Not at all	0- Not at all	10
666	48	Female		Unchecked	Unchecked	Unchecked	Unchecked	Unchecked	Unchecked	Unchecked	Unchecked	Unchecked
667	25	Male		Unchecked	Unchecked	Unchecked	Unchecked	Unchecked	Unchecked	Unchecked	Unchecked	Unchecked
668	55	Female		Unchecked	Unchecked	Unchecked	Unchecked	Unchecked	Unchecked	Unchecked	Unchecked	Unchecked
669	54	Male		Unchecked	Unchecked	Unchecked	Unchecked	Unchecked	Unchecked	Unchecked	Unchecked	Unchecked
670	58	Male	No	Unchecked	Unchecked	Unchecked	Unchecked	Unchecked	Unchecked	Unchecked	Unchecked	Unchecked					Not interested	No
671	57	Male	No	Unchecked	Unchecked	Unchecked	Unchecked	Unchecked	Unchecked	Unchecked	Unchecked	Unchecked					Not interested	No
672	61	Female	Yes	Unchecked	Unchecked	Unchecked	Unchecked	Unchecked	Unchecked	Unchecked	Unchecked	Unchecked	No	No		5-19		Yes	1- Several days	1- Several days	2- More than half the days	2- More than half the days	1- Several days	0- Not at all	1- Several days	0- Not at all	0- Not at all	8
673	29	Female	Yes	Unchecked	Unchecked	Unchecked	Unchecked	Unchecked	Unchecked	Unchecked	Unchecked	Unchecked				<5	PHQ-9	No	0- Not at all	0- Not at all	1- Several days	1- Several days	0- Not at all	0- Not at all	0- Not at all	0- Not at all	0- Not at all	2
674	58	Female		Unchecked	Unchecked	Unchecked	Unchecked	Unchecked	Unchecked	Unchecked	Unchecked	Unchecked
675	52	Female		Unchecked	Unchecked	Unchecked	Unchecked	Unchecked	Unchecked	Unchecked	Unchecked	Unchecked
676	61	Female	No	Unchecked	Unchecked	Unchecked	Unchecked	Unchecked	Unchecked	Unchecked	Unchecked	Unchecked					Not interested	No
677	75	Female	Yes	Unchecked	Unchecked	Unchecked	Unchecked	Unchecked	Unchecked	Unchecked	Unchecked	Unchecked	No	No		5-19		Yes	1- Several days	3- Nearly every day	0- Not at all	1- Several days	0- Not at all	1- Several days	0- Not at all	1- Several days	0- Not at all	7
678	47	Female		Unchecked	Unchecked	Unchecked	Unchecked	Unchecked	Unchecked	Unchecked	Unchecked	Unchecked
679	48	Male	Yes	Unchecked	Unchecked	Unchecked	Unchecked	Unchecked	Unchecked	Unchecked	Unchecked	Unchecked		No		5-19	No show/cancelled consent meeting	No	1- Several days	0- Not at all	3- Nearly every day	1- Several days	3- Nearly every day	0- Not at all	0- Not at all	0- Not at all	0- Not at all	8
680	68	Female	Yes	Unchecked	Unchecked	Unchecked	Unchecked	Unchecked	Unchecked	Unchecked	Unchecked	Unchecked				<5	PHQ-9	No	1- Several days	0- Not at all	0- Not at all	0- Not at all	0- Not at all	0- Not at all	0- Not at all	0- Not at all	0- Not at all	1
681	53	Female	Yes	Unchecked	Unchecked	Unchecked	Unchecked	Unchecked	Unchecked	Unchecked	Unchecked	Unchecked	No	Yes	oxycodone	5-19	Medication	No	3- Nearly every day	3- Nearly every day	0- Not at all	2- More than half the days	1- Several days	1- Several days	2- More than half the days	1- Several days	0- Not at all	13
682	66	Female	Yes	Unchecked	Unchecked	Unchecked	Unchecked	Unchecked	Unchecked	Unchecked	Unchecked	Unchecked	No	Yes	vicodin	5-19	Medication	No	0- Not at all	1- Several days	2- More than half the days	3- Nearly every day	3- Nearly every day	1- Several days	0- Not at all	0- Not at all	0- Not at all	10
683	53	Female	Yes	Unchecked	Unchecked	Unchecked	Unchecked	Unchecked	Unchecked	Unchecked	Unchecked	Unchecked	No	Yes	opiod	5-19	Medication	No	1- Several days	1- Several days	3- Nearly every day	3- Nearly every day	0- Not at all	0- Not at all	3- Nearly every day	3- Nearly every day	0- Not at all	14
684	36	Female		Unchecked	Unchecked	Unchecked	Unchecked	Unchecked	Unchecked	Unchecked	Unchecked	Unchecked
685	65	Female		Unchecked	Unchecked	Unchecked	Unchecked	Unchecked	Unchecked	Unchecked	Unchecked	Unchecked
686	40	Female	Yes	Unchecked	Unchecked	Unchecked	Unchecked	Unchecked	Unchecked	Unchecked	Unchecked	Unchecked	No	No		5-19		Yes	1- Several days	0- Not at all	1- Several days	1- Several days	1- Several days	1- Several days	1- Several days	0- Not at all	0- Not at all	6
687	50	Male	No	Unchecked	Unchecked	Unchecked	Unchecked	Unchecked	Unchecked	Unchecked	Unchecked	Unchecked					Not interested	No
688	68	Female	Yes	Unchecked	Checked	Unchecked	Unchecked	Unchecked	Unchecked	Unchecked	Unchecked	Unchecked					Irritable bowel disease	No
689	69	Female	Yes	Unchecked	Unchecked	Unchecked	Unchecked	Unchecked	Unchecked	Unchecked	Unchecked	Unchecked	No	No		5-19		Yes	2- More than half the days	1- Several days	3- Nearly every day	2- More than half the days	2- More than half the days	1- Several days	1- Several days	0- Not at all	0- Not at all	12
690	72	Female	Yes	Unchecked	Unchecked	Unchecked	Unchecked	Unchecked	Unchecked	Unchecked	Unchecked	Unchecked				<5	PHQ-9	No	0- Not at all	0- Not at all	1- Several days	1- Several days	2- More than half the days	0- Not at all	0- Not at all	0- Not at all	0- Not at all	4
691	46	Female		Unchecked	Unchecked	Unchecked	Unchecked	Unchecked	Unchecked	Unchecked	Unchecked	Unchecked
692	54	Male	Yes	Unchecked	Unchecked	Unchecked	Unchecked	Unchecked	Unchecked	Unchecked	Unchecked	Unchecked		Yes	opiod	5-19	Medication	No	3- Nearly every day	3- Nearly every day	1- Several days	3- Nearly every day	3- Nearly every day	3- Nearly every day	0- Not at all	0- Not at all	3- Nearly every day	19
693	50	Female		Unchecked	Unchecked	Unchecked	Unchecked	Unchecked	Unchecked	Unchecked	Unchecked	Unchecked
694	64	Female	Yes	Unchecked	Unchecked	Unchecked	Unchecked	Unchecked	Unchecked	Unchecked	Unchecked	Unchecked	No	No		5-19		Yes	0- Not at all	1- Several days	0- Not at all	1- Several days	3- Nearly every day	0- Not at all	1- Several days	0- Not at all	0- Not at all	6
695	63	Female	No	Unchecked	Unchecked	Unchecked	Unchecked	Unchecked	Unchecked	Unchecked	Unchecked	Unchecked					Not interested	No
696	77	Female	No	Unchecked	Unchecked	Unchecked	Unchecked	Unchecked	Unchecked	Unchecked	Unchecked	Unchecked					Not interested	No
697	43	Female	No	Unchecked	Unchecked	Unchecked	Unchecked	Unchecked	Unchecked	Unchecked	Unchecked	Unchecked					Not interested	No
698	37	Female	No	Unchecked	Unchecked	Unchecked	Unchecked	Unchecked	Unchecked	Unchecked	Unchecked	Unchecked					Not interested	No
699	50	Male	Yes	Unchecked	Unchecked	Unchecked	Unchecked	Unchecked	Unchecked	Unchecked	Unchecked	Unchecked		No		5-19	No show/cancelled consent meeting	No	1- Several days	1- Several days	1- Several days	3- Nearly every day	3- Nearly every day	1- Several days	1- Several days	2- More than half the days	0- Not at all	13
700	60	Male	No	Unchecked	Unchecked	Unchecked	Unchecked	Unchecked	Unchecked	Unchecked	Unchecked	Unchecked					Not interested	No
701	51	Female		Unchecked	Unchecked	Unchecked	Unchecked	Unchecked	Unchecked	Unchecked	Unchecked	Unchecked
702	53	Female	No	Unchecked	Unchecked	Unchecked	Unchecked	Unchecked	Unchecked	Unchecked	Unchecked	Unchecked					Not interested	No
703	38	Female		Unchecked	Unchecked	Unchecked	Unchecked	Unchecked	Unchecked	Unchecked	Unchecked	Unchecked
704	47	Female		Unchecked	Unchecked	Unchecked	Unchecked	Unchecked	Unchecked	Unchecked	Unchecked	Unchecked
705	72	Male	No	Unchecked	Unchecked	Unchecked	Unchecked	Unchecked	Unchecked	Unchecked	Unchecked	Unchecked					Not interested	No
706	58	Female	Yes	Unchecked	Unchecked	Unchecked	Unchecked	Unchecked	Unchecked	Unchecked	Unchecked	Unchecked				<5	PHQ-9	No	0- Not at all	0- Not at all	1- Several days	0- Not at all	1- Several days	0- Not at all	0- Not at all	0- Not at all	0- Not at all	2
707	80	Female	No	Unchecked	Unchecked	Unchecked	Unchecked	Unchecked	Unchecked	Unchecked	Unchecked	Unchecked					Not interested	No
708	49	Female	No	Unchecked	Unchecked	Unchecked	Unchecked	Unchecked	Unchecked	Unchecked	Unchecked	Unchecked					Not interested	No
709	49	Male	No	Unchecked	Unchecked	Unchecked	Unchecked	Unchecked	Unchecked	Unchecked	Unchecked	Unchecked					Not interested	No
710	57	Male	Yes	Unchecked	Unchecked	Unchecked	Unchecked	Unchecked	Unchecked	Unchecked	Unchecked	Unchecked		No		5-19	No show/cancelled consent meeting	No	0- Not at all	1- Several days	3- Nearly every day	3- Nearly every day	0- Not at all	0- Not at all	2- More than half the days	0- Not at all	0- Not at all	9
711	57	Female		Unchecked	Unchecked	Unchecked	Unchecked	Unchecked	Unchecked	Unchecked	Unchecked	Unchecked
712	62	Female	No	Unchecked	Unchecked	Unchecked	Unchecked	Unchecked	Unchecked	Unchecked	Unchecked	Unchecked					Not interested	No
713	53	Female	Yes	Unchecked	Unchecked	Unchecked	Unchecked	Unchecked	Unchecked	Unchecked	Unchecked	Unchecked		Yes	calcium channel blocker-amlodipine	5-19	Medication	No	1- Several days	0- Not at all	3- Nearly every day	2- More than half the days	0- Not at all	1- Several days	0- Not at all	0- Not at all	0- Not at all	7
714	66	Female	Yes	Unchecked	Unchecked	Unchecked	Unchecked	Unchecked	Unchecked	Unchecked	Unchecked	Unchecked	No	No		5-19		Yes	0- Not at all	1- Several days	3- Nearly every day	3- Nearly every day	2- More than half the days	1- Several days	1- Several days	0- Not at all	0- Not at all	11
715	51	Female		Unchecked	Unchecked	Unchecked	Unchecked	Unchecked	Unchecked	Unchecked	Unchecked	Unchecked
716	53	Female	Yes	Unchecked	Unchecked	Unchecked	Unchecked	Unchecked	Unchecked	Unchecked	Unchecked	Unchecked				<5	PHQ-9	No	0- Not at all	0- Not at all	1- Several days	1- Several days	0- Not at all	1- Several days	0- Not at all	0- Not at all	0- Not at all	3
717	67	Male	Yes	Unchecked	Unchecked	Unchecked	Unchecked	Unchecked	Unchecked	Unchecked	Unchecked	Unchecked				<5	PHQ-9	No	0- Not at all	0- Not at all	0- Not at all	0- Not at all	0- Not at all	1- Several days	0- Not at all	0- Not at all	0- Not at all	1
718	61	Female	Yes	Unchecked	Unchecked	Unchecked	Unchecked	Unchecked	Unchecked	Unchecked	Unchecked	Unchecked	No	Yes	opiod-oxycodone	5-19	Medication	No	1- Several days	1- Several days	3- Nearly every day	2- More than half the days	0- Not at all	0- Not at all	2- More than half the days	0- Not at all	0- Not at all	9
719	54	Male	No	Unchecked	Unchecked	Unchecked	Unchecked	Unchecked	Unchecked	Unchecked	Unchecked	Unchecked					Not interested	No
720	54	Male	Yes	Unchecked	Checked	Unchecked	Unchecked	Unchecked	Unchecked	Unchecked	Unchecked	Unchecked					Irritable bowel disease	No
721	55	Female	Yes	Unchecked	Unchecked	Unchecked	Unchecked	Unchecked	Unchecked	Unchecked	Unchecked	Unchecked	No	No		5-19	Not interested	No	1- Several days	1- Several days	3- Nearly every day	3- Nearly every day	1- Several days	2- More than half the days	0- Not at all	0- Not at all	0- Not at all	11
722	60	Male	Yes	Unchecked	Unchecked	Unchecked	Unchecked	Unchecked	Unchecked	Unchecked	Unchecked	Unchecked				<5	PHQ-9	No	2- More than half the days	0- Not at all	0- Not at all	2- More than half the days	0- Not at all	0- Not at all	0- Not at all	0- Not at all	0- Not at all	4
723	59	Female	Yes	Unchecked	Unchecked	Unchecked	Unchecked	Unchecked	Unchecked	Unchecked	Unchecked	Unchecked				<5	PHQ-9	No	0- Not at all	0- Not at all	1- Several days	1- Several days	1- Several days	0- Not at all	1- Several days	0- Not at all	0- Not at all	4
724	59	Female		Unchecked	Unchecked	Unchecked	Unchecked	Unchecked	Unchecked	Unchecked	Unchecked	Unchecked
725	69	Male		Unchecked	Unchecked	Unchecked	Unchecked	Unchecked	Unchecked	Unchecked	Unchecked	Unchecked
726	32	Female		Unchecked	Unchecked	Unchecked	Unchecked	Unchecked	Unchecked	Unchecked	Unchecked	Unchecked
727	43	Female		Unchecked	Unchecked	Unchecked	Unchecked	Unchecked	Unchecked	Unchecked	Unchecked	Unchecked
728	56	Female	Yes	Unchecked	Unchecked	Unchecked	Unchecked	Unchecked	Unchecked	Unchecked	Unchecked	Unchecked		Yes	opiod	5-19	Medication	No	0- Not at all	0- Not at all	1- Several days	3- Nearly every day	0- Not at all	3- Nearly every day	1- Several days	0- Not at all	0- Not at all	8
729	36	Female	Yes	Unchecked	Unchecked	Unchecked	Unchecked	Unchecked	Unchecked	Unchecked	Unchecked	Unchecked	No	No		<5	PHQ-9	No	2- More than half the days	2- More than half the days	0- Not at all	0- Not at all	0- Not at all	0- Not at all	0- Not at all	0- Not at all	0- Not at all	4
730	58	Female	Yes	Unchecked	Unchecked	Unchecked	Unchecked	Unchecked	Unchecked	Unchecked	Unchecked	Unchecked		Yes	codeine		Medication	No
731	53	Female		Unchecked	Unchecked	Unchecked	Unchecked	Unchecked	Unchecked	Unchecked	Unchecked	Unchecked
732	36	Male		Unchecked	Unchecked	Unchecked	Unchecked	Unchecked	Unchecked	Unchecked	Unchecked	Unchecked					Phone number(s) invalid	No
733	40	Male		Unchecked	Unchecked	Unchecked	Unchecked	Unchecked	Unchecked	Unchecked	Unchecked	Unchecked
734	61	Male	Yes	Unchecked	Unchecked	Unchecked	Unchecked	Unchecked	Unchecked	Unchecked	Unchecked	Unchecked		Yes	magnesium		Medication	No
735	45	Male	No	Unchecked	Unchecked	Unchecked	Unchecked	Unchecked	Unchecked	Unchecked	Unchecked	Unchecked					Not interested	No
736	26	Female	No	Unchecked	Unchecked	Unchecked	Unchecked	Unchecked	Unchecked	Unchecked	Unchecked	Unchecked					Not interested	No
737	59	Male	No	Unchecked	Unchecked	Unchecked	Unchecked	Unchecked	Unchecked	Unchecked	Unchecked	Unchecked					Not interested	No
738	50	Male	No	Unchecked	Unchecked	Unchecked	Unchecked	Unchecked	Unchecked	Unchecked	Unchecked	Unchecked					Not interested	No
739	45	Female	Yes	Unchecked	Unchecked	Unchecked	Unchecked	Unchecked	Unchecked	Unchecked	Unchecked	Unchecked				5-19	No show/cancelled consent meeting	No	0- Not at all	1- Several days	0- Not at all	3- Nearly every day	3- Nearly every day	3- Nearly every day	0- Not at all	0- Not at all	0- Not at all	10
740	61	Female	Yes	Unchecked	Unchecked	Unchecked	Unchecked	Unchecked	Unchecked	Unchecked	Unchecked	Unchecked				<5	PHQ-9	No	1- Several days	0- Not at all	0- Not at all	1- Several days	1- Several days	0- Not at all	0- Not at all	0- Not at all	0- Not at all	3
741	57	Female	No	Unchecked	Unchecked	Unchecked	Unchecked	Unchecked	Unchecked	Unchecked	Unchecked	Unchecked					Not interested	No
742	50	Female	Yes	Unchecked	Unchecked	Unchecked	Unchecked	Unchecked	Unchecked	Unchecked	Unchecked	Unchecked	No	No		5-19		Yes	0- Not at all	1- Several days	1- Several days	2- More than half the days	1- Several days	1- Several days	0- Not at all	0- Not at all	0- Not at all	6
743	27	Male		Unchecked	Unchecked	Unchecked	Unchecked	Unchecked	Unchecked	Unchecked	Unchecked	Unchecked
744	35	Male		Unchecked	Unchecked	Unchecked	Unchecked	Unchecked	Unchecked	Unchecked	Unchecked	Unchecked
745	78	Female	No	Unchecked	Unchecked	Unchecked	Unchecked	Unchecked	Unchecked	Unchecked	Unchecked	Unchecked					Not interested	No
746	28	Female	No	Unchecked	Unchecked	Unchecked	Unchecked	Unchecked	Unchecked	Unchecked	Unchecked	Unchecked					Not interested	No
747	32	Male		Unchecked	Unchecked	Unchecked	Unchecked	Unchecked	Unchecked	Unchecked	Unchecked	Unchecked
748	59	Female		Unchecked	Unchecked	Unchecked	Unchecked	Unchecked	Unchecked	Unchecked	Unchecked	Unchecked
749	47	Male		Unchecked	Unchecked	Unchecked	Unchecked	Unchecked	Unchecked	Unchecked	Unchecked	Unchecked
750	45	Male		Unchecked	Unchecked	Unchecked	Unchecked	Unchecked	Unchecked	Unchecked	Unchecked	Unchecked
751	36	Female		Unchecked	Unchecked	Unchecked	Unchecked	Unchecked	Unchecked	Unchecked	Unchecked	Unchecked
752	43	Female		Unchecked	Unchecked	Unchecked	Unchecked	Unchecked	Unchecked	Unchecked	Unchecked	Unchecked
753	30	Male	Yes	Unchecked	Unchecked	Unchecked	Unchecked	Unchecked	Unchecked	Unchecked	Unchecked	Unchecked				<5	PHQ-9	No	1- Several days	0- Not at all	1- Several days	1- Several days	0- Not at all	1- Several days	0- Not at all	0- Not at all	0- Not at all	4
754	61	Female	Yes	Unchecked	Unchecked	Unchecked	Unchecked	Unchecked	Unchecked	Unchecked	Unchecked	Unchecked	No	No		5-19		Yes	0- Not at all	2- More than half the days	3- Nearly every day	3- Nearly every day	0- Not at all	1- Several days	0- Not at all	0- Not at all	0- Not at all	9
755	45	Female	No	Unchecked	Unchecked	Unchecked	Unchecked	Unchecked	Unchecked	Unchecked	Unchecked	Unchecked					Not interested	No
756	70	Female	Yes	Unchecked	Unchecked	Unchecked	Unchecked	Unchecked	Unchecked	Unchecked	Unchecked	Unchecked	No	No		5-19		Yes	2- More than half the days	2- More than half the days	3- Nearly every day	2- More than half the days	3- Nearly every day	0- Not at all	0- Not at all	0- Not at all	0- Not at all	12
757	59	Female	Yes	Unchecked	Unchecked	Unchecked	Unchecked	Unchecked	Checked	Unchecked	Unchecked	Unchecked					Chronic Diarrhea	No
758	58	Male	No	Unchecked	Unchecked	Unchecked	Unchecked	Unchecked	Unchecked	Unchecked	Unchecked	Unchecked					Not interested	No
759	36	Female		Unchecked	Unchecked	Unchecked	Unchecked	Unchecked	Unchecked	Unchecked	Unchecked	Unchecked
760	72	Female	No	Unchecked	Unchecked	Unchecked	Unchecked	Unchecked	Unchecked	Unchecked	Unchecked	Unchecked					Not interested	No
761	24	Female		Unchecked	Unchecked	Unchecked	Unchecked	Unchecked	Unchecked	Unchecked	Unchecked	Unchecked
762	54	Female	No	Unchecked	Unchecked	Unchecked	Unchecked	Unchecked	Unchecked	Unchecked	Unchecked	Unchecked					Not interested	No
763	53	Male		Unchecked	Unchecked	Unchecked	Unchecked	Unchecked	Unchecked	Unchecked	Unchecked	Unchecked
764	44	Female		Unchecked	Unchecked	Unchecked	Unchecked	Unchecked	Unchecked	Unchecked	Unchecked	Unchecked
765	29	Female	No	Unchecked	Unchecked	Unchecked	Unchecked	Unchecked	Unchecked	Unchecked	Unchecked	Unchecked					Not interested	No
766	55	Male		Unchecked	Unchecked	Unchecked	Unchecked	Unchecked	Unchecked	Unchecked	Unchecked	Unchecked
767	35	Female	No	Unchecked	Unchecked	Unchecked	Unchecked	Unchecked	Unchecked	Unchecked	Unchecked	Unchecked					Not interested	No
768	64	Female	No	Unchecked	Unchecked	Unchecked	Unchecked	Unchecked	Unchecked	Unchecked	Unchecked	Unchecked					Not interested	No
769	58	Female		Unchecked	Unchecked	Unchecked	Unchecked	Unchecked	Unchecked	Unchecked	Unchecked	Unchecked
770	51	Female	Yes	Unchecked	Unchecked	Unchecked	Unchecked	Unchecked	Unchecked	Unchecked	Unchecked	Unchecked	No	No		5-19		Yes	2- More than half the days	2- More than half the days	2- More than half the days	1- Several days	3- Nearly every day	3- Nearly every day	0- Not at all	0- Not at all	0- Not at all	13
771	26	Male	No	Unchecked	Unchecked	Unchecked	Unchecked	Unchecked	Unchecked	Unchecked	Unchecked	Unchecked					Not interested	No
772	62	Male	No	Unchecked	Unchecked	Unchecked	Unchecked	Unchecked	Unchecked	Unchecked	Unchecked	Unchecked					Not interested	No
773	55	Female	No	Unchecked	Unchecked	Unchecked	Unchecked	Unchecked	Unchecked	Unchecked	Unchecked	Unchecked					Not interested	No
774	54	Female	No	Unchecked	Unchecked	Unchecked	Unchecked	Unchecked	Unchecked	Unchecked	Unchecked	Unchecked					Not interested	No
775	52	Female	Yes	Unchecked	Unchecked	Unchecked	Unchecked	Unchecked	Unchecked	Unchecked	Unchecked	Unchecked	No	No		5-19	PHQ-9	No	0- Not at all	0- Not at all	2- More than half the days	0- Not at all	2- More than half the days	0- Not at all	3- Nearly every day	0- Not at all	0- Not at all	7
776	39	Female	Yes	Unchecked	Unchecked	Unchecked	Unchecked	Unchecked	Unchecked	Unchecked	Unchecked	Unchecked		Yes	Already taking magnesium		Medication	No
777	42	Female		Unchecked	Unchecked	Unchecked	Unchecked	Unchecked	Unchecked	Unchecked	Unchecked	Unchecked
778	54	Male		Unchecked	Unchecked	Unchecked	Unchecked	Unchecked	Unchecked	Unchecked	Unchecked	Unchecked
779	52	Female		Unchecked	Unchecked	Unchecked	Unchecked	Unchecked	Unchecked	Unchecked	Unchecked	Unchecked
780	31	Male	No	Unchecked	Unchecked	Unchecked	Unchecked	Unchecked	Unchecked	Unchecked	Unchecked	Unchecked					Not interested	No
781	28	Male	Yes	Unchecked	Unchecked	Unchecked	Checked	Unchecked	Unchecked	Unchecked	Unchecked	Unchecked					Inflammatory bowel disease	No
782	52	Female	No	Unchecked	Unchecked	Unchecked	Unchecked	Unchecked	Unchecked	Unchecked	Unchecked	Unchecked					Not interested	No
783	28	Male	Yes	Unchecked	Unchecked	Unchecked	Unchecked	Unchecked	Unchecked	Unchecked	Unchecked	Unchecked				<5	PHQ-9	No	0- Not at all	0- Not at all	1- Several days	0- Not at all	1- Several days	0- Not at all	0- Not at all	1- Several days	0- Not at all	3
784	51	Female	Yes	Unchecked	Unchecked	Unchecked	Unchecked	Unchecked	Unchecked	Unchecked	Unchecked	Unchecked	No	No		5-19		Yes	1- Several days	1- Several days	2- More than half the days	1- Several days	1- Several days	3- Nearly every day	1- Several days	0- Not at all	0- Not at all	10
785	61	Male	No	Unchecked	Unchecked	Unchecked	Unchecked	Unchecked	Unchecked	Unchecked	Unchecked	Unchecked					Not interested	No
786	42	Female	Yes	Unchecked	Unchecked	Unchecked	Unchecked	Unchecked	Unchecked	Unchecked	Unchecked	Unchecked		Yes	Didn't say which one	5-19	Medication	No	1- Several days	0- Not at all	3- Nearly every day	1- Several days	3- Nearly every day	1- Several days	3- Nearly every day	3- Nearly every day	0- Not at all	15
787	46	Male	No	Unchecked	Unchecked	Unchecked	Unchecked	Unchecked	Unchecked	Unchecked	Unchecked	Unchecked					Not interested	No
788	31	Female	No	Unchecked	Unchecked	Unchecked	Unchecked	Unchecked	Unchecked	Unchecked	Unchecked	Unchecked					Not interested	No
789	44	Female	No	Unchecked	Unchecked	Unchecked	Unchecked	Unchecked	Unchecked	Unchecked	Unchecked	Unchecked					Not interested	No
790	40	Female	No	Unchecked	Unchecked	Unchecked	Unchecked	Unchecked	Unchecked	Unchecked	Unchecked	Unchecked					Not interested	No
791	37	Male	No	Unchecked	Unchecked	Unchecked	Unchecked	Unchecked	Unchecked	Unchecked	Unchecked	Unchecked					Not interested	No
792	59	Female	Yes	Unchecked	Unchecked	Unchecked	Unchecked	Unchecked	Unchecked	Unchecked	Unchecked	Unchecked		Yes	Already taking magnesium		Medication	No
793	54	Male	No	Unchecked	Unchecked	Unchecked	Unchecked	Unchecked	Unchecked	Unchecked	Unchecked	Unchecked					Not interested	No
794	51	Female	Yes	Unchecked	Unchecked	Unchecked	Unchecked	Unchecked	Unchecked	Unchecked	Unchecked	Unchecked	No	No		5-19		Yes	1- Several days	1- Several days	0- Not at all	3- Nearly every day	2- More than half the days	1- Several days	1- Several days	0- Not at all	0- Not at all	9
795	73	Female	Yes	Unchecked	Unchecked	Unchecked	Unchecked	Unchecked	Unchecked	Unchecked	Unchecked	Unchecked	No	No		5-19		Yes	3- Nearly every day	3- Nearly every day	0- Not at all	3- Nearly every day	0- Not at all	1- Several days	0- Not at all	0- Not at all	0- Not at all	10
796	21	Male		Unchecked	Unchecked	Unchecked	Unchecked	Unchecked	Unchecked	Unchecked	Unchecked	Unchecked
797	72	Female	Yes	Unchecked	Checked	Unchecked	Unchecked	Unchecked	Unchecked	Unchecked	Unchecked	Unchecked					Irritable bowel disease	No
798	52	Male		Unchecked	Unchecked	Unchecked	Unchecked	Unchecked	Unchecked	Unchecked	Unchecked	Unchecked
799	66	Female	No	Unchecked	Unchecked	Unchecked	Unchecked	Unchecked	Unchecked	Unchecked	Unchecked	Unchecked					Not interested	No
800	26	Female		Unchecked	Unchecked	Unchecked	Unchecked	Unchecked	Unchecked	Unchecked	Unchecked	Unchecked
801	38	Male	Yes	Unchecked	Unchecked	Unchecked	Unchecked	Unchecked	Unchecked	Unchecked	Unchecked	Unchecked				<5	PHQ-9	No	0- Not at all	0- Not at all	1- Several days	1- Several days	1- Several days	0- Not at all	0- Not at all	0- Not at all	0- Not at all	3
802	38	Female	No	Unchecked	Unchecked	Unchecked	Unchecked	Unchecked	Unchecked	Unchecked	Unchecked	Unchecked					Not interested	No
803	77	Female		Unchecked	Unchecked	Unchecked	Unchecked	Unchecked	Unchecked	Unchecked	Unchecked	Unchecked					Phone number(s) invalid	No
804	63	Male	Yes	Unchecked	Unchecked	Unchecked	Unchecked	Unchecked	Unchecked	Unchecked	Unchecked	Unchecked		No		5-19	No show/cancelled consent meeting	No	3- Nearly every day	3- Nearly every day	3- Nearly every day	3- Nearly every day	0- Not at all	3- Nearly every day	3- Nearly every day	0- Not at all	0- Not at all	18
805	53	Female	Yes	Unchecked	Unchecked	Unchecked	Unchecked	Unchecked	Unchecked	Unchecked	Unchecked	Unchecked	No	No		5-19		Yes	1- Several days	1- Several days	3- Nearly every day	3- Nearly every day	3- Nearly every day	1- Several days	1- Several days	0- Not at all	0- Not at all	13
806	54	Female	No	Unchecked	Unchecked	Unchecked	Unchecked	Unchecked	Unchecked	Unchecked	Unchecked	Unchecked					Not interested	No
807	59	Female	No	Unchecked	Unchecked	Unchecked	Unchecked	Unchecked	Unchecked	Unchecked	Unchecked	Unchecked					Not interested	No
808	52	Female	No	Unchecked	Unchecked	Unchecked	Unchecked	Unchecked	Unchecked	Unchecked	Unchecked	Unchecked					Not interested	No
809	22	Male	Yes	Unchecked	Unchecked	Unchecked	Unchecked	Unchecked	Unchecked	Unchecked	Unchecked	Unchecked		No		5-19		Yes	1- Several days	3- Nearly every day	3- Nearly every day	3- Nearly every day	1- Several days	1- Several days	3- Nearly every day	3- Nearly every day	0- Not at all	18
810	25	Female		Unchecked	Unchecked	Unchecked	Unchecked	Unchecked	Unchecked	Unchecked	Unchecked	Unchecked
811	39	Male		Unchecked	Unchecked	Unchecked	Unchecked	Unchecked	Unchecked	Unchecked	Unchecked	Unchecked
812	70	Female		Unchecked	Unchecked	Unchecked	Unchecked	Unchecked	Unchecked	Unchecked	Unchecked	Unchecked
813	43	Female		Unchecked	Unchecked	Unchecked	Unchecked	Unchecked	Unchecked	Unchecked	Unchecked	Unchecked
814	55	Female		Unchecked	Unchecked	Unchecked	Unchecked	Unchecked	Unchecked	Unchecked	Unchecked	Unchecked
815	34	Male		Unchecked	Unchecked	Unchecked	Unchecked	Unchecked	Unchecked	Unchecked	Unchecked	Unchecked
816	41	Female		Unchecked	Unchecked	Unchecked	Unchecked	Unchecked	Unchecked	Unchecked	Unchecked	Unchecked
817	53	Male		Unchecked	Unchecked	Unchecked	Unchecked	Unchecked	Unchecked	Unchecked	Unchecked	Unchecked
818	60	Female	Yes	Unchecked	Unchecked	Unchecked	Unchecked	Unchecked	Unchecked	Unchecked	Unchecked	Unchecked				<5	PHQ-9	No	0- Not at all	1- Several days	0- Not at all	1- Several days	0- Not at all	0- Not at all	0- Not at all	0- Not at all	0- Not at all	2
819	52	Male		Unchecked	Unchecked	Unchecked	Unchecked	Unchecked	Unchecked	Unchecked	Unchecked	Unchecked
820	65	Female	Yes	Unchecked	Unchecked	Unchecked	Unchecked	Unchecked	Unchecked	Unchecked	Unchecked	Unchecked	No	No		5-19		Yes	1- Several days	1- Several days	3- Nearly every day	1- Several days	0- Not at all	0- Not at all	0- Not at all	0- Not at all	0- Not at all	6
821	50	Female		Unchecked	Unchecked	Unchecked	Unchecked	Unchecked	Unchecked	Unchecked	Unchecked	Unchecked
822	59	Male	Yes	Unchecked	Unchecked	Unchecked	Unchecked	Unchecked	Unchecked	Unchecked	Unchecked	Unchecked		Yes	amlodipine-calcium channel blocker	5-19	Medication	No	1- Several days	1- Several days	0- Not at all	1- Several days	1- Several days	0- Not at all	0- Not at all	1- Several days	0- Not at all	5
823	61	Female	Yes	Unchecked	Unchecked	Unchecked	Unchecked	Unchecked	Unchecked	Unchecked	Unchecked	Unchecked				<5	PHQ-9	No	0- Not at all	1- Several days	3- Nearly every day	0- Not at all	0- Not at all	0- Not at all	0- Not at all	0- Not at all	0- Not at all	4
824	26	Male		Unchecked	Unchecked	Unchecked	Unchecked	Unchecked	Unchecked	Unchecked	Unchecked	Unchecked
825	61	Male	No	Unchecked	Unchecked	Unchecked	Unchecked	Unchecked	Unchecked	Unchecked	Unchecked	Unchecked					Not interested	No
826	41	Female	Yes	Unchecked	Checked	Unchecked	Unchecked	Unchecked	Unchecked	Unchecked	Unchecked	Unchecked					Irritable bowel disease	No
827	54	Female	No	Unchecked	Unchecked	Unchecked	Unchecked	Unchecked	Unchecked	Unchecked	Unchecked	Unchecked					Opted out	No
828	75	Female	Yes	Unchecked	Unchecked	Unchecked	Unchecked	Unchecked	Unchecked	Unchecked	Unchecked	Unchecked				<5	PHQ-9	No	0- Not at all	0- Not at all	0- Not at all	0- Not at all	0- Not at all	0- Not at all	0- Not at all	0- Not at all	0- Not at all	0
829	21	Female		Unchecked	Unchecked	Unchecked	Unchecked	Unchecked	Unchecked	Unchecked	Unchecked	Unchecked
830	41	Female	No	Unchecked	Unchecked	Unchecked	Unchecked	Unchecked	Unchecked	Unchecked	Unchecked	Unchecked					Not interested	No
831	54	Male		Unchecked	Unchecked	Unchecked	Unchecked	Unchecked	Unchecked	Unchecked	Unchecked	Unchecked
832	49	Female	Yes	Unchecked	Unchecked	Unchecked	Unchecked	Unchecked	Unchecked	Unchecked	Unchecked	Unchecked				5-19	No show/cancelled consent meeting	No	1- Several days	1- Several days	1- Several days	1- Several days	2- More than half the days	1- Several days	1- Several days	1- Several days	0- Not at all	9
833	25	Female		Unchecked	Unchecked	Unchecked	Unchecked	Unchecked	Unchecked	Unchecked	Unchecked	Unchecked
834	48	Male	No	Unchecked	Unchecked	Unchecked	Unchecked	Unchecked	Unchecked	Unchecked	Unchecked	Unchecked					Not interested	No
835	41	Female		Unchecked	Unchecked	Unchecked	Unchecked	Unchecked	Unchecked	Unchecked	Unchecked	Unchecked
836	44	Male	No	Unchecked	Unchecked	Unchecked	Unchecked	Unchecked	Unchecked	Unchecked	Unchecked	Unchecked					Not interested	No
837	52	Female	Yes	Unchecked	Unchecked	Unchecked	Unchecked	Unchecked	Unchecked	Unchecked	Unchecked	Unchecked	No	No		5-19		Yes	0- Not at all	0- Not at all	1- Several days	1- Several days	3- Nearly every day	0- Not at all	3- Nearly every day	1- Several days	0- Not at all	9
838	30	Female		Unchecked	Unchecked	Unchecked	Unchecked	Unchecked	Unchecked	Unchecked	Unchecked	Unchecked
839	25	Female		Unchecked	Unchecked	Unchecked	Unchecked	Unchecked	Unchecked	Unchecked	Unchecked	Unchecked
840	52	Female		Unchecked	Unchecked	Unchecked	Unchecked	Unchecked	Unchecked	Unchecked	Unchecked	Unchecked
841	22	Male		Unchecked	Unchecked	Unchecked	Unchecked	Unchecked	Unchecked	Unchecked	Unchecked	Unchecked
842	68	Female	No	Unchecked	Unchecked	Unchecked	Unchecked	Unchecked	Unchecked	Unchecked	Unchecked	Unchecked					Not interested	No
843	55	Female	Yes	Unchecked	Unchecked	Unchecked	Unchecked	Unchecked	Unchecked	Unchecked	Unchecked	Unchecked		Yes	amlodipine- calcium channel blocker	5-19	Medication	No	0- Not at all	1- Several days	0- Not at all	3- Nearly every day	2- More than half the days	0- Not at all	0- Not at all	0- Not at all	0- Not at all	6
844	55	Male		Unchecked	Unchecked	Unchecked	Unchecked	Unchecked	Unchecked	Unchecked	Unchecked	Unchecked
845	41	Male		Unchecked	Unchecked	Unchecked	Unchecked	Unchecked	Unchecked	Unchecked	Unchecked	Unchecked
846	62	Female	Yes	Unchecked	Unchecked	Unchecked	Unchecked	Unchecked	Unchecked	Unchecked	Unchecked	Unchecked				<5	PHQ-9	No	0- Not at all	0- Not at all	2- More than half the days	0- Not at all	0- Not at all	0- Not at all	0- Not at all	0- Not at all	0- Not at all	2
847	31	Female		Unchecked	Unchecked	Unchecked	Unchecked	Unchecked	Unchecked	Unchecked	Unchecked	Unchecked
848	24	Female		Unchecked	Unchecked	Unchecked	Unchecked	Unchecked	Unchecked	Unchecked	Unchecked	Unchecked
849	29	Female		Unchecked	Unchecked	Unchecked	Unchecked	Unchecked	Unchecked	Unchecked	Unchecked	Unchecked
850	61	Female	No	Unchecked	Unchecked	Unchecked	Unchecked	Unchecked	Unchecked	Unchecked	Unchecked	Unchecked					Not interested	No
851	47	Female	No	Unchecked	Unchecked	Unchecked	Unchecked	Unchecked	Unchecked	Unchecked	Unchecked	Unchecked					Not interested	No
852	31	Female		Unchecked	Unchecked	Unchecked	Unchecked	Unchecked	Unchecked	Unchecked	Unchecked	Unchecked
853	57	Female	Yes	Unchecked	Unchecked	Unchecked	Unchecked	Unchecked	Unchecked	Unchecked	Unchecked	Unchecked	No	No		5-19		Yes	1- Several days	1- Several days	3- Nearly every day	3- Nearly every day	3- Nearly every day	1- Several days	1- Several days	0- Not at all	0- Not at all	13
854	58	Female	No	Unchecked	Unchecked	Unchecked	Unchecked	Unchecked	Unchecked	Unchecked	Unchecked	Unchecked					Not interested	No
855	38	Female	No	Unchecked	Unchecked	Unchecked	Unchecked	Unchecked	Unchecked	Unchecked	Unchecked	Unchecked					Not interested	No
856	30	Female	No	Unchecked	Unchecked	Unchecked	Unchecked	Unchecked	Unchecked	Unchecked	Unchecked	Unchecked					Opted out	No
857	35	Female	Yes	Unchecked	Unchecked	Unchecked	Unchecked	Unchecked	Unchecked	Unchecked	Unchecked	Unchecked				<5	PHQ-9	No	1- Several days	1- Several days	0- Not at all	0- Not at all	0- Not at all	0- Not at all	0- Not at all	0- Not at all	0- Not at all	2
858	43	Male	No	Unchecked	Unchecked	Unchecked	Unchecked	Unchecked	Unchecked	Unchecked	Unchecked	Unchecked					Not interested	No
859	58	Female	No	Unchecked	Unchecked	Unchecked	Unchecked	Unchecked	Unchecked	Unchecked	Unchecked	Unchecked					Not interested	No
860	52	Female		Unchecked	Unchecked	Unchecked	Unchecked	Unchecked	Unchecked	Unchecked	Unchecked	Unchecked
861	45	Female	No	Unchecked	Unchecked	Unchecked	Unchecked	Unchecked	Unchecked	Unchecked	Unchecked	Unchecked					Not interested	No
862	75	Female	Yes	Unchecked	Checked	Unchecked	Unchecked	Unchecked	Unchecked	Unchecked	Unchecked	Unchecked					Irritable bowel disease	No
863	51	Male	Yes	Unchecked	Unchecked	Unchecked	Unchecked	Unchecked	Unchecked	Unchecked	Unchecked	Unchecked		No		5-19		Yes	1- Several days	0- Not at all	1- Several days	3- Nearly every day	3- Nearly every day	0- Not at all	0- Not at all	0- Not at all	0- Not at all	8
864	39	Female		Unchecked	Unchecked	Unchecked	Unchecked	Unchecked	Unchecked	Unchecked	Unchecked	Unchecked
865	39	Female		Unchecked	Unchecked	Unchecked	Unchecked	Unchecked	Unchecked	Unchecked	Unchecked	Unchecked
866	38	Female		Unchecked	Unchecked	Unchecked	Unchecked	Unchecked	Unchecked	Unchecked	Unchecked	Unchecked
867	57	Male		Unchecked	Unchecked	Unchecked	Unchecked	Unchecked	Unchecked	Unchecked	Unchecked	Unchecked
868	32	Female		Unchecked	Unchecked	Unchecked	Unchecked	Unchecked	Unchecked	Unchecked	Unchecked	Unchecked
869	23	Female	Yes	Unchecked	Unchecked	Unchecked	Unchecked	Unchecked	Unchecked	Unchecked	Unchecked	Unchecked				<5	PHQ-9	No	0- Not at all	1- Several days	1- Several days	0- Not at all	0- Not at all	1- Several days	0- Not at all	0- Not at all	0- Not at all	3
870	40	Female	Yes	Unchecked	Unchecked	Unchecked	Unchecked	Unchecked	Unchecked	Unchecked	Unchecked	Unchecked				<5	PHQ-9	No	0- Not at all	0- Not at all	2- More than half the days	2- More than half the days	0- Not at all	0- Not at all	0- Not at all	0- Not at all	0- Not at all	4
871	32	Female	Yes	Unchecked	Unchecked	Unchecked	Unchecked	Unchecked	Unchecked	Unchecked	Unchecked	Unchecked	No	No		5-19		Yes	0- Not at all	0- Not at all	0- Not at all	2- More than half the days	3- Nearly every day	0- Not at all	0- Not at all	0- Not at all	0- Not at all	5
872	56	Female	No	Unchecked	Unchecked	Unchecked	Unchecked	Unchecked	Unchecked	Unchecked	Unchecked	Unchecked					Not interested	No
873	53	Male	Yes	Unchecked	Unchecked	Unchecked	Unchecked	Unchecked	Unchecked	Unchecked	Unchecked	Unchecked		No		5-19		Yes	3- Nearly every day	3- Nearly every day	2- More than half the days	2- More than half the days	0- Not at all	2- More than half the days	3- Nearly every day	0- Not at all	0- Not at all	15
874	35	Male	Yes	Unchecked	Unchecked	Unchecked	Unchecked	Unchecked	Unchecked	Unchecked	Unchecked	Unchecked				<5	PHQ-9	No	1- Several days	0- Not at all	0- Not at all	0- Not at all	0- Not at all	3- Nearly every day	0- Not at all	0- Not at all	0- Not at all	4
875	39	Female	Yes	Unchecked	Unchecked	Unchecked	Unchecked	Unchecked	Unchecked	Unchecked	Unchecked	Unchecked	No	No		5-19		Yes	1- Several days	1- Several days	3- Nearly every day	3- Nearly every day	1- Several days	1- Several days	0- Not at all	0- Not at all	0- Not at all	10
876	63	Female	No	Unchecked	Unchecked	Unchecked	Unchecked	Unchecked	Unchecked	Unchecked	Unchecked	Unchecked					Opted out	No
877	72	Female		Unchecked	Unchecked	Unchecked	Unchecked	Unchecked	Unchecked	Unchecked	Unchecked	Unchecked					Phone number(s) invalid	No
878	59	Male	No	Unchecked	Unchecked	Unchecked	Unchecked	Unchecked	Unchecked	Unchecked	Unchecked	Unchecked					Not interested	No
879	28	Male	No	Unchecked	Unchecked	Unchecked	Unchecked	Unchecked	Unchecked	Unchecked	Unchecked	Unchecked					Not interested	No
880	62	Female	No	Unchecked	Unchecked	Unchecked	Unchecked	Unchecked	Unchecked	Unchecked	Unchecked	Unchecked					Not interested	No
881	26	Male		Unchecked	Unchecked	Unchecked	Unchecked	Unchecked	Unchecked	Unchecked	Unchecked	Unchecked
882	60	Female	No	Unchecked	Unchecked	Unchecked	Unchecked	Unchecked	Unchecked	Unchecked	Unchecked	Unchecked					Not interested	No
883	55	Female		Unchecked	Unchecked	Unchecked	Unchecked	Unchecked	Unchecked	Unchecked	Unchecked	Unchecked
884	36	Female	No	Unchecked	Unchecked	Unchecked	Unchecked	Unchecked	Unchecked	Unchecked	Unchecked	Unchecked					Not interested	No
885	32	Female	No	Unchecked	Unchecked	Unchecked	Unchecked	Unchecked	Unchecked	Unchecked	Unchecked	Unchecked					Not interested	No
886	52	Male		Unchecked	Unchecked	Unchecked	Unchecked	Unchecked	Unchecked	Unchecked	Unchecked	Unchecked
887	42	Female	No	Unchecked	Unchecked	Unchecked	Unchecked	Unchecked	Unchecked	Unchecked	Unchecked	Unchecked					Not interested	No
888	72	Female	No	Unchecked	Unchecked	Unchecked	Unchecked	Unchecked	Unchecked	Unchecked	Unchecked	Unchecked					Not interested	No
889	33	Male	No	Unchecked	Unchecked	Unchecked	Unchecked	Unchecked	Unchecked	Unchecked	Unchecked	Unchecked					Not interested	No
890	57	Female	No	Unchecked	Unchecked	Unchecked	Unchecked	Unchecked	Unchecked	Unchecked	Unchecked	Unchecked					Not interested	No
891	42	Male	No	Unchecked	Unchecked	Unchecked	Unchecked	Unchecked	Unchecked	Unchecked	Unchecked	Unchecked					Not interested	No
892	44	Female	No	Unchecked	Unchecked	Unchecked	Unchecked	Unchecked	Unchecked	Unchecked	Unchecked	Unchecked					Not interested	No
893	36	Female		Unchecked	Unchecked	Unchecked	Unchecked	Unchecked	Unchecked	Unchecked	Unchecked	Unchecked
894	70	Female	No	Unchecked	Unchecked	Unchecked	Unchecked	Unchecked	Unchecked	Unchecked	Unchecked	Unchecked					Opted out	No
895	66	Male	Yes	Unchecked	Unchecked	Unchecked	Unchecked	Unchecked	Unchecked	Unchecked	Unchecked	Unchecked				<5	PHQ-9	No	0- Not at all	0- Not at all	1- Several days	0- Not at all	0- Not at all	0- Not at all	1- Several days	0- Not at all	0- Not at all	2
896	52	Female	No	Unchecked	Unchecked	Unchecked	Unchecked	Unchecked	Unchecked	Unchecked	Unchecked	Unchecked					Not interested	No
897	25	Male	No	Unchecked	Unchecked	Unchecked	Unchecked	Unchecked	Unchecked	Unchecked	Unchecked	Unchecked					Not interested	No
898	43	Female	No	Unchecked	Unchecked	Unchecked	Unchecked	Unchecked	Unchecked	Unchecked	Unchecked	Unchecked					Not interested	No
899	38	Female	No	Unchecked	Unchecked	Unchecked	Unchecked	Unchecked	Unchecked	Unchecked	Unchecked	Unchecked					Not interested	No
900	86	Female	No	Unchecked	Unchecked	Unchecked	Unchecked	Unchecked	Unchecked	Unchecked	Unchecked	Unchecked					Not interested	No
901	36	Male	Yes	Unchecked	Unchecked	Unchecked	Unchecked	Unchecked	Unchecked	Unchecked	Unchecked	Unchecked				>19	PHQ-9	No	3- Nearly every day	3- Nearly every day	3- Nearly every day	3- Nearly every day	3- Nearly every day	0- Not at all	3- Nearly every day	3- Nearly every day	0- Not at all	21
902	81	Female	Yes	Unchecked	Unchecked	Unchecked	Unchecked	Unchecked	Unchecked	Unchecked	Unchecked	Unchecked				<5	PHQ-9	No	0- Not at all	0- Not at all	0- Not at all	0- Not at all	0- Not at all	0- Not at all	0- Not at all	0- Not at all	0- Not at all	0
903	50	Female		Unchecked	Unchecked	Unchecked	Unchecked	Unchecked	Unchecked	Unchecked	Unchecked	Unchecked
904	46	Female	Yes	Unchecked	Unchecked	Unchecked	Unchecked	Unchecked	Unchecked	Unchecked	Unchecked	Unchecked				5-19	No show/cancelled consent meeting	No	2- More than half the days	3- Nearly every day	3- Nearly every day	1- Several days	1- Several days	1- Several days	1- Several days	0- Not at all	0- Not at all	12
905	67	Female	Yes	Checked	Unchecked	Unchecked	Unchecked	Unchecked	Unchecked	Unchecked	Unchecked	Unchecked					Kidney disease	No
906	63	Female	Yes	Unchecked	Unchecked	Unchecked	Unchecked	Unchecked	Unchecked	Unchecked	Unchecked	Unchecked	No	No		5-19		Yes	1- Several days	1- Several days	0- Not at all	1- Several days	2- More than half the days	1- Several days	1- Several days	1- Several days	0- Not at all	8
907	49	Female		Unchecked	Unchecked	Unchecked	Unchecked	Unchecked	Unchecked	Unchecked	Unchecked	Unchecked
908	40	Male	No	Unchecked	Unchecked	Unchecked	Unchecked	Unchecked	Unchecked	Unchecked	Unchecked	Unchecked					Not interested	No
909	31	Male		Unchecked	Unchecked	Unchecked	Unchecked	Unchecked	Unchecked	Unchecked	Unchecked	Unchecked
910	40	Female		Unchecked	Unchecked	Unchecked	Unchecked	Unchecked	Unchecked	Unchecked	Unchecked	Unchecked
911	67	Male	Yes	Unchecked	Unchecked	Unchecked	Unchecked	Unchecked	Unchecked	Unchecked	Unchecked	Unchecked				<5	PHQ-9	No	1- Several days	1- Several days	0- Not at all	1- Several days	0- Not at all	0- Not at all	1- Several days	0- Not at all	0- Not at all	4
912	53	Female	No	Unchecked	Unchecked	Unchecked	Unchecked	Unchecked	Unchecked	Unchecked	Unchecked	Unchecked					Not interested	No
913	36	Male		Unchecked	Unchecked	Unchecked	Unchecked	Unchecked	Unchecked	Unchecked	Unchecked	Unchecked
914	34	Male	Yes	Unchecked	Unchecked	Unchecked	Unchecked	Unchecked	Unchecked	Unchecked	Unchecked	Unchecked		No		5-19		Yes	1- Several days	0- Not at all	1- Several days	1- Several days	2- More than half the days	0- Not at all	1- Several days	0- Not at all	0- Not at all	6
915	48	Male	Yes	Unchecked	Unchecked	Unchecked	Unchecked	Unchecked	Unchecked	Unchecked	Unchecked	Unchecked		No		5-19		Yes	1- Several days	0- Not at all	2- More than half the days	2- More than half the days	2- More than half the days	0- Not at all	2- More than half the days	0- Not at all	0- Not at all	9
916	45	Female	Yes	Unchecked	Unchecked	Unchecked	Unchecked	Unchecked	Unchecked	Unchecked	Unchecked	Unchecked	No	No		5-19		Yes	1- Several days	0- Not at all	1- Several days	1- Several days	1- Several days	1- Several days	0- Not at all	0- Not at all	0- Not at all	5
917	88	Male	No	Unchecked	Unchecked	Unchecked	Unchecked	Unchecked	Unchecked	Unchecked	Unchecked	Unchecked					Opted out	No
918	30	Female	Yes	Unchecked	Unchecked	Unchecked	Unchecked	Unchecked	Unchecked	Unchecked	Unchecked	Unchecked		Yes	Didn't say		Medication	No	1- Several days	2- More than half the days	3- Nearly every day	3- Nearly every day	0- Not at all	0- Not at all	0- Not at all	0- Not at all	0- Not at all	9
919	52	Female	No	Unchecked	Unchecked	Unchecked	Unchecked	Unchecked	Unchecked	Unchecked	Unchecked	Unchecked					Not interested	No
920	35	Female	No	Unchecked	Unchecked	Unchecked	Unchecked	Unchecked	Unchecked	Unchecked	Unchecked	Unchecked					Not interested	No
921	22	Female	No	Unchecked	Unchecked	Unchecked	Unchecked	Unchecked	Unchecked	Unchecked	Unchecked	Unchecked					Not interested	No
922	51	Female	No	Unchecked	Unchecked	Unchecked	Unchecked	Unchecked	Unchecked	Unchecked	Unchecked	Unchecked					Not interested	No
923	47	Female	Yes	Unchecked	Unchecked	Unchecked	Unchecked	Unchecked	Unchecked	Unchecked	Unchecked	Unchecked	No	No		5-19		Yes	1- Several days	1- Several days	2- More than half the days	1- Several days	3- Nearly every day	1- Several days	2- More than half the days	0- Not at all	0- Not at all	11
924	26	Female		Unchecked	Unchecked	Unchecked	Unchecked	Unchecked	Unchecked	Unchecked	Unchecked	Unchecked
925	58	Male		Unchecked	Unchecked	Unchecked	Unchecked	Unchecked	Unchecked	Unchecked	Unchecked	Unchecked
926	67	Female	No	Unchecked	Unchecked	Unchecked	Unchecked	Unchecked	Unchecked	Unchecked	Unchecked	Unchecked					Not interested	No
927	47	Female		Unchecked	Unchecked	Unchecked	Unchecked	Unchecked	Unchecked	Unchecked	Unchecked	Unchecked
928	63	Female	Yes	Unchecked	Unchecked	Unchecked	Unchecked	Unchecked	Unchecked	Unchecked	Unchecked	Unchecked	No	No		5-19		Yes	1- Several days	1- Several days	2- More than half the days	2- More than half the days	0- Not at all	0- Not at all	0- Not at all	0- Not at all	0- Not at all	6
929	39	Female		Unchecked	Unchecked	Unchecked	Unchecked	Unchecked	Unchecked	Unchecked	Unchecked	Unchecked
930	48	Male	No	Unchecked	Unchecked	Unchecked	Unchecked	Unchecked	Unchecked	Unchecked	Unchecked	Unchecked					Opted out	No
931	26	Female		Unchecked	Unchecked	Unchecked	Unchecked	Unchecked	Unchecked	Unchecked	Unchecked	Unchecked					Phone number(s) invalid	No
932	82	Female		Unchecked	Unchecked	Unchecked	Unchecked	Unchecked	Unchecked	Unchecked	Unchecked	Unchecked
933	78	Female		Unchecked	Unchecked	Unchecked	Unchecked	Unchecked	Unchecked	Unchecked	Unchecked	Unchecked
934	61	Male	No	Unchecked	Unchecked	Unchecked	Unchecked	Unchecked	Unchecked	Unchecked	Unchecked	Unchecked					Not interested	No
935	56	Female	No	Unchecked	Unchecked	Unchecked	Unchecked	Unchecked	Unchecked	Unchecked	Unchecked	Unchecked					Not interested	No
936	25	Male		Unchecked	Unchecked	Unchecked	Unchecked	Unchecked	Unchecked	Unchecked	Unchecked	Unchecked
937	57	Male	No	Unchecked	Unchecked	Unchecked	Unchecked	Unchecked	Unchecked	Unchecked	Unchecked	Unchecked					Not interested	No
938	31	Male	No	Unchecked	Unchecked	Unchecked	Unchecked	Unchecked	Unchecked	Unchecked	Unchecked	Unchecked					Not interested	No
939	38	Female	No	Unchecked	Unchecked	Unchecked	Unchecked	Unchecked	Unchecked	Unchecked	Unchecked	Unchecked					Not interested	No
940	24	Female	No	Unchecked	Unchecked	Unchecked	Unchecked	Unchecked	Unchecked	Unchecked	Unchecked	Unchecked					Not interested	No
941	34	Female		Unchecked	Unchecked	Unchecked	Unchecked	Unchecked	Unchecked	Unchecked	Unchecked	Unchecked
942	31	Female		Unchecked	Unchecked	Unchecked	Unchecked	Unchecked	Unchecked	Unchecked	Unchecked	Unchecked
943	27	Male	No	Unchecked	Unchecked	Unchecked	Unchecked	Unchecked	Unchecked	Unchecked	Unchecked	Unchecked					Not interested	No
944	46	Male	No	Unchecked	Unchecked	Unchecked	Unchecked	Unchecked	Unchecked	Unchecked	Unchecked	Unchecked					Not interested	No
945	40	Female	Yes	Unchecked	Unchecked	Unchecked	Unchecked	Unchecked	Unchecked	Unchecked	Unchecked	Unchecked				<5	PHQ-9	No	1- Several days	1- Several days	0- Not at all	1- Several days	0- Not at all	1- Several days	0- Not at all	0- Not at all	0- Not at all	4
946	59	Female		Unchecked	Unchecked	Unchecked	Unchecked	Unchecked	Unchecked	Unchecked	Unchecked	Unchecked
947	28	Male	No	Unchecked	Unchecked	Unchecked	Unchecked	Unchecked	Unchecked	Unchecked	Unchecked	Unchecked					Not interested	No
948	34	Female	No	Unchecked	Unchecked	Unchecked	Unchecked	Unchecked	Unchecked	Unchecked	Unchecked	Unchecked					Not interested	No
949	42	Male		Unchecked	Unchecked	Unchecked	Unchecked	Unchecked	Unchecked	Unchecked	Unchecked	Unchecked
950	27	Female	Yes	Unchecked	Unchecked	Unchecked	Unchecked	Unchecked	Unchecked	Unchecked	Unchecked	Unchecked	No	No		5-19		Yes	3- Nearly every day	3- Nearly every day	0- Not at all	3- Nearly every day	3- Nearly every day	3- Nearly every day	3- Nearly every day	1- Several days	0- Not at all	19
951	56	Male		Unchecked	Unchecked	Unchecked	Unchecked	Unchecked	Unchecked	Unchecked	Unchecked	Unchecked
952	71	Female	No	Unchecked	Unchecked	Unchecked	Unchecked	Unchecked	Unchecked	Unchecked	Unchecked	Unchecked					Not interested	No
953	55	Female	No	Unchecked	Unchecked	Unchecked	Unchecked	Unchecked	Unchecked	Unchecked	Unchecked	Unchecked					Opted out	No
954	69	Female	Yes	Unchecked	Unchecked	Unchecked	Unchecked	Unchecked	Unchecked	Unchecked	Unchecked	Unchecked		Yes	Already taking magnesium		Medication	No
955	40	Female		Unchecked	Unchecked	Unchecked	Unchecked	Unchecked	Unchecked	Unchecked	Unchecked	Unchecked
956	33	Male	Yes	Unchecked	Unchecked	Unchecked	Unchecked	Unchecked	Unchecked	Unchecked	Unchecked	Unchecked		No		5-19		Yes	3- Nearly every day	2- More than half the days	0- Not at all	3- Nearly every day	1- Several days	3- Nearly every day	0- Not at all	3- Nearly every day	0- Not at all	15
957	64	Female	Yes	Unchecked	Unchecked	Unchecked	Unchecked	Unchecked	Unchecked	Unchecked	Unchecked	Unchecked	No	No		5-19		Yes	2- More than half the days	2- More than half the days	2- More than half the days	2- More than half the days	3- Nearly every day	0- Not at all	1- Several days	1- Several days	0- Not at all	13
958	20	Male	Yes	Unchecked	Unchecked	Unchecked	Unchecked	Unchecked	Unchecked	Unchecked	Unchecked	Unchecked		No		5-19		Yes	1- Several days	2- More than half the days	1- Several days	2- More than half the days	3- Nearly every day	1- Several days	2- More than half the days	1- Several days	0- Not at all	13
959	59	Female	Yes	Unchecked	Checked	Unchecked	Unchecked	Unchecked	Unchecked	Unchecked	Unchecked	Unchecked					Irritable bowel disease	No
960	40	Female		Unchecked	Unchecked	Unchecked	Unchecked	Unchecked	Unchecked	Unchecked	Unchecked	Unchecked
961	71	Female	No	Unchecked	Unchecked	Unchecked	Unchecked	Unchecked	Unchecked	Unchecked	Unchecked	Unchecked					Not interested	No
962	66	Female	No	Unchecked	Unchecked	Unchecked	Unchecked	Unchecked	Unchecked	Unchecked	Unchecked	Unchecked					Not interested	No
963	54	Male		Unchecked	Unchecked	Unchecked	Unchecked	Unchecked	Unchecked	Unchecked	Unchecked	Unchecked
964	82	Male	Yes	Unchecked	Unchecked	Unchecked	Unchecked	Unchecked	Unchecked	Unchecked	Unchecked	Unchecked		No		<5	PHQ-9	No	0- Not at all	0- Not at all	2- More than half the days	0- Not at all	1- Several days	0- Not at all	1- Several days	0- Not at all	0- Not at all	4
965	71	Male	No	Unchecked	Unchecked	Unchecked	Unchecked	Unchecked	Unchecked	Unchecked	Unchecked	Unchecked					Not interested	No
966	73	Female	No	Unchecked	Unchecked	Unchecked	Unchecked	Unchecked	Unchecked	Unchecked	Unchecked	Unchecked					Not interested	No
967	68	Male	No	Unchecked	Unchecked	Unchecked	Unchecked	Unchecked	Unchecked	Unchecked	Unchecked	Unchecked					Not interested	No
968	72	Female	Yes	Unchecked	Unchecked	Unchecked	Unchecked	Unchecked	Unchecked	Unchecked	Unchecked	Unchecked	No	No		5-19		Yes	0- Not at all	1- Several days	3- Nearly every day	3- Nearly every day	3- Nearly every day	0- Not at all	0- Not at all	0- Not at all	0- Not at all	10
969	32	Female		Unchecked	Unchecked	Unchecked	Unchecked	Unchecked	Unchecked	Unchecked	Unchecked	Unchecked
970	57	Male	No	Unchecked	Unchecked	Unchecked	Unchecked	Unchecked	Unchecked	Unchecked	Unchecked	Unchecked					Not interested	No
971	44	Male	No	Unchecked	Unchecked	Unchecked	Unchecked	Unchecked	Unchecked	Unchecked	Unchecked	Unchecked					Not interested	No
972	66	Male		Unchecked	Unchecked	Unchecked	Unchecked	Unchecked	Unchecked	Unchecked	Unchecked	Unchecked
973	66	Male		Unchecked	Unchecked	Unchecked	Unchecked	Unchecked	Unchecked	Unchecked	Unchecked	Unchecked
974	77	Male	Yes	Unchecked	Unchecked	Unchecked	Unchecked	Checked	Unchecked	Unchecked	Unchecked	Unchecked		No			GERD	No
975	33	Female	No	Unchecked	Unchecked	Unchecked	Unchecked	Unchecked	Unchecked	Unchecked	Unchecked	Unchecked					Not interested	No
976	27	Female	No	Unchecked	Unchecked	Unchecked	Unchecked	Unchecked	Unchecked	Unchecked	Unchecked	Unchecked					Not interested	No
977	51	Male		Unchecked	Unchecked	Unchecked	Unchecked	Unchecked	Unchecked	Unchecked	Unchecked	Unchecked					Phone number(s) invalid	No
978	72	Male	No	Unchecked	Unchecked	Unchecked	Unchecked	Unchecked	Unchecked	Unchecked	Unchecked	Unchecked					Not interested	No
979	46	Male		Unchecked	Unchecked	Unchecked	Unchecked	Unchecked	Unchecked	Unchecked	Unchecked	Unchecked
980	72	Female	No	Unchecked	Unchecked	Unchecked	Unchecked	Unchecked	Unchecked	Unchecked	Unchecked	Unchecked					Not interested	No
981	69	Male	No	Unchecked	Unchecked	Unchecked	Unchecked	Unchecked	Unchecked	Unchecked	Unchecked	Unchecked					Not interested	No
982	61	Female	No	Unchecked	Unchecked	Unchecked	Unchecked	Unchecked	Unchecked	Unchecked	Unchecked	Unchecked					Not interested	No
983	40	Male	Yes	Unchecked	Unchecked	Unchecked	Unchecked	Unchecked	Unchecked	Unchecked	Unchecked	Unchecked		No		5-19		Yes	2- More than half the days	2- More than half the days	0- Not at all	3- Nearly every day	3- Nearly every day	2- More than half the days	0- Not at all	2- More than half the days	0- Not at all	14
984	32	Female	No	Unchecked	Unchecked	Unchecked	Unchecked	Unchecked	Unchecked	Unchecked	Unchecked	Unchecked					Not interested	No
985	59	Male		Unchecked	Unchecked	Unchecked	Unchecked	Unchecked	Unchecked	Unchecked	Unchecked	Unchecked
986	79	Male	No	Unchecked	Unchecked	Unchecked	Unchecked	Unchecked	Unchecked	Unchecked	Unchecked	Unchecked					Not interested	No
987	68	Female	Yes	Unchecked	Unchecked	Unchecked	Unchecked	Unchecked	Unchecked	Unchecked	Unchecked	Unchecked	No	No		5-19		Yes	2- More than half the days	2- More than half the days	0- Not at all	0- Not at all	2- More than half the days	1- Several days	2- More than half the days	1- Several days	0- Not at all	10
988	27	Male		Unchecked	Unchecked	Unchecked	Unchecked	Unchecked	Unchecked	Unchecked	Unchecked	Unchecked					Phone number(s) invalid	No
989	34	Male	No	Unchecked	Unchecked	Unchecked	Unchecked	Unchecked	Unchecked	Unchecked	Unchecked	Unchecked					Not interested	No
990	31	Female		Unchecked	Unchecked	Unchecked	Unchecked	Unchecked	Unchecked	Unchecked	Unchecked	Unchecked
991	35	Male	Yes	Unchecked	Unchecked	Unchecked	Unchecked	Unchecked	Unchecked	Unchecked	Unchecked	Unchecked		No		>19	PHQ-9	No	3- Nearly every day	3- Nearly every day	3- Nearly every day	3- Nearly every day	0- Not at all	3- Nearly every day	3- Nearly every day	3- Nearly every day	0- Not at all	21
992	50	Male	No	Unchecked	Unchecked	Unchecked	Unchecked	Unchecked	Unchecked	Unchecked	Unchecked	Unchecked					Not interested	No
993	62	Male		Unchecked	Unchecked	Unchecked	Unchecked	Unchecked	Unchecked	Unchecked	Unchecked	Unchecked
994	45	Male	Yes	Unchecked	Unchecked	Unchecked	Unchecked	Unchecked	Unchecked	Unchecked	Unchecked	Unchecked		Yes	Already taking magnesium		Medication	No
995	60	Male		Unchecked	Unchecked	Unchecked	Unchecked	Unchecked	Unchecked	Unchecked	Unchecked	Unchecked
996	40	Female	No	Unchecked	Unchecked	Unchecked	Unchecked	Unchecked	Unchecked	Unchecked	Unchecked	Unchecked					Not interested	No
997	36	Male	Yes	Unchecked	Unchecked	Unchecked	Unchecked	Unchecked	Unchecked	Unchecked	Unchecked	Unchecked		No		5-19		Yes	3- Nearly every day	1- Several days	1- Several days	1- Several days	0- Not at all	1- Several days	1- Several days	0- Not at all	0- Not at all	8
998	65	Male	No	Unchecked	Unchecked	Unchecked	Unchecked	Unchecked	Unchecked	Unchecked	Unchecked	Unchecked					Not interested	No
999	49	Female		Unchecked	Unchecked	Unchecked	Unchecked	Unchecked	Unchecked	Unchecked	Unchecked	Unchecked
1000	37	Male	Yes	Unchecked	Unchecked	Unchecked	Unchecked	Unchecked	Unchecked	Unchecked	Unchecked	Unchecked		No		<5	PHQ-9	No	0- Not at all	0- Not at all	0- Not at all	0- Not at all	0- Not at all	0- Not at all	0- Not at all	0- Not at all	0- Not at all	0
1001	57	Male	Yes	Unchecked	Unchecked	Unchecked	Unchecked	Unchecked	Unchecked	Unchecked	Unchecked	Unchecked		No		5-19		Yes	0- Not at all	0- Not at all	0- Not at all	3- Nearly every day	3- Nearly every day	3- Nearly every day	0- Not at all	0- Not at all	0- Not at all	9
1002	71	Male	Yes	Unchecked	Unchecked	Unchecked	Unchecked	Unchecked	Unchecked	Unchecked	Unchecked	Unchecked		No		<5	PHQ-9	No	0- Not at all	0- Not at all	0- Not at all	0- Not at all	0- Not at all	0- Not at all	0- Not at all	0- Not at all	0- Not at all	0
1003	67	Male	No	Unchecked	Unchecked	Unchecked	Unchecked	Unchecked	Unchecked	Unchecked	Unchecked	Unchecked					Not interested	No
1004	56	Male	No	Unchecked	Unchecked	Unchecked	Unchecked	Unchecked	Unchecked	Unchecked	Unchecked	Unchecked					Not interested	No
1005	30	Female		Unchecked	Unchecked	Unchecked	Unchecked	Unchecked	Unchecked	Unchecked	Unchecked	Unchecked
1006	64	Female	No	Unchecked	Unchecked	Unchecked	Unchecked	Unchecked	Unchecked	Unchecked	Unchecked	Unchecked					Opted out	No
1007	58	Male	No	Unchecked	Unchecked	Unchecked	Unchecked	Unchecked	Unchecked	Unchecked	Unchecked	Unchecked					Not interested	No
1008	56	Female	Yes	Unchecked	Unchecked	Unchecked	Unchecked	Unchecked	Unchecked	Unchecked	Unchecked	Unchecked		Yes	Opioid	5-19	Medication	No	1- Several days	3- Nearly every day	3- Nearly every day	3- Nearly every day	0- Not at all	1- Several days	0- Not at all	0- Not at all	0- Not at all	11
1009	67	Male	Yes	Unchecked	Unchecked	Unchecked	Unchecked	Unchecked	Unchecked	Unchecked	Unchecked	Unchecked		No		<5	PHQ-9	No	0- Not at all	0- Not at all	0- Not at all	0- Not at all	0- Not at all	0- Not at all	0- Not at all	0- Not at all	0- Not at all	0
1010	46	Female		Unchecked	Unchecked	Unchecked	Unchecked	Unchecked	Unchecked	Unchecked	Unchecked	Unchecked
1011	58	Male	No	Unchecked	Unchecked	Unchecked	Unchecked	Unchecked	Unchecked	Unchecked	Unchecked	Unchecked					Not interested	No
1012	43	Female	No	Unchecked	Unchecked	Unchecked	Unchecked	Unchecked	Unchecked	Unchecked	Unchecked	Unchecked					Not interested	No
1013	52	Female	Yes	Unchecked	Unchecked	Unchecked	Unchecked	Unchecked	Unchecked	Unchecked	Unchecked	Unchecked		No		>19	PHQ-9	No	3- Nearly every day	3- Nearly every day	3- Nearly every day	3- Nearly every day	3- Nearly every day	3- Nearly every day	3- Nearly every day	3- Nearly every day	0- Not at all	24
1014	25	Female	Yes	Unchecked	Unchecked	Unchecked	Unchecked	Unchecked	Unchecked	Unchecked	Unchecked	Unchecked	No	No		5-19		Yes	0- Not at all	0- Not at all	3- Nearly every day	3- Nearly every day	3- Nearly every day	0- Not at all	0- Not at all	0- Not at all	0- Not at all	9
1015	31	Female	Yes	Unchecked	Unchecked	Unchecked	Unchecked	Unchecked	Unchecked	Unchecked	Unchecked	Unchecked	No	No		5-19	No show/cancelled consent meeting	No	3- Nearly every day	1- Several days	3- Nearly every day	3- Nearly every day	3- Nearly every day	3- Nearly every day	0- Not at all	0- Not at all	0- Not at all	16
1016	41	Female		Unchecked	Unchecked	Unchecked	Unchecked	Unchecked	Unchecked	Unchecked	Unchecked	Unchecked
1017	88	Male	Yes	Unchecked	Unchecked	Unchecked	Unchecked	Unchecked	Unchecked	Unchecked	Unchecked	Unchecked		Yes	amlodipine	5-19	Medication	No	3- Nearly every day	0- Not at all	0- Not at all	2- More than half the days	0- Not at all	0- Not at all	0- Not at all	0- Not at all	0- Not at all	5
1018	63	Male	No	Unchecked	Unchecked	Unchecked	Unchecked	Unchecked	Unchecked	Unchecked	Unchecked	Unchecked					Not interested	No
1019	63	Male	Yes	Unchecked	Unchecked	Unchecked	Unchecked	Unchecked	Unchecked	Unchecked	Unchecked	Unchecked		No		<5	PHQ-9	No	0- Not at all	0- Not at all	0- Not at all	2- More than half the days	0- Not at all	0- Not at all	1- Several days	1- Several days	0- Not at all	4
1020	31	Female	Yes	Unchecked	Unchecked	Unchecked	Unchecked	Unchecked	Unchecked	Unchecked	Unchecked	Unchecked		No		<5	PHQ-9	No	0- Not at all	0- Not at all	1- Several days	1- Several days	1- Several days	0- Not at all	0- Not at all	0- Not at all	0- Not at all	3
1021	30	Male		Unchecked	Unchecked	Unchecked	Unchecked	Unchecked	Unchecked	Unchecked	Unchecked	Unchecked					Phone number(s) invalid	No
1022	61	Male	Yes	Unchecked	Unchecked	Unchecked	Unchecked	Unchecked	Unchecked	Unchecked	Unchecked	Unchecked		Yes	Hydrocodone		Medication	No
1023	70	Male	No	Unchecked	Unchecked	Unchecked	Unchecked	Unchecked	Unchecked	Unchecked	Unchecked	Unchecked					Not interested	No
1024	34	Male		Unchecked	Unchecked	Unchecked	Unchecked	Unchecked	Unchecked	Unchecked	Unchecked	Unchecked
1025	30	Male		Unchecked	Unchecked	Unchecked	Unchecked	Unchecked	Unchecked	Unchecked	Unchecked	Unchecked
1026	62	Female	No	Unchecked	Unchecked	Unchecked	Unchecked	Unchecked	Unchecked	Unchecked	Unchecked	Unchecked					Not interested	No
1027	86	Female	Yes	Unchecked	Unchecked	Unchecked	Unchecked	Unchecked	Unchecked	Unchecked	Unchecked	Unchecked		Yes	magnesium		Medication	No
1028	40	Female	No	Unchecked	Unchecked	Unchecked	Unchecked	Unchecked	Unchecked	Unchecked	Unchecked	Unchecked					Not interested	No
1029	53	Male	No	Unchecked	Unchecked	Unchecked	Unchecked	Unchecked	Unchecked	Unchecked	Unchecked	Unchecked					Not interested	No
1030	80	Male	Yes	Unchecked	Unchecked	Unchecked	Unchecked	Unchecked	Unchecked	Unchecked	Unchecked	Unchecked		No		<5	PHQ-9	No	0- Not at all	0- Not at all	0- Not at all	0- Not at all	0- Not at all	0- Not at all	0- Not at all	0- Not at all	0- Not at all	0
1031	21	Male	No	Unchecked	Unchecked	Unchecked	Unchecked	Unchecked	Unchecked	Unchecked	Unchecked	Unchecked					Not interested	No
1032	38	Female		Unchecked	Unchecked	Unchecked	Unchecked	Unchecked	Unchecked	Unchecked	Unchecked	Unchecked
1033	59	Male	Yes	Unchecked	Unchecked	Checked	Unchecked	Unchecked	Unchecked	Unchecked	Unchecked	Unchecked					Inflammatory bowel disease	No
1034	27	Male		Unchecked	Unchecked	Unchecked	Unchecked	Unchecked	Unchecked	Unchecked	Unchecked	Unchecked					Phone number(s) invalid	No
1035	34	Female	Yes	Unchecked	Unchecked	Unchecked	Unchecked	Unchecked	Unchecked	Unchecked	Unchecked	Unchecked	No	No		5-19	No show/cancelled consent meeting	No	2- More than half the days	2- More than half the days	3- Nearly every day	3- Nearly every day	2- More than half the days	3- Nearly every day	0- Not at all	2- More than half the days	0- Not at all	17
1036	57	Male		Unchecked	Unchecked	Unchecked	Unchecked	Unchecked	Unchecked	Unchecked	Unchecked	Unchecked
1037	60	Female	Yes	Unchecked	Checked	Unchecked	Unchecked	Unchecked	Unchecked	Unchecked	Unchecked	Unchecked					Irritable bowel disease	No
1038	39	Female		Unchecked	Unchecked	Unchecked	Unchecked	Unchecked	Unchecked	Unchecked	Unchecked	Unchecked
1039	30	Male		Unchecked	Unchecked	Unchecked	Unchecked	Unchecked	Unchecked	Unchecked	Unchecked	Unchecked
1040	36	Male		Unchecked	Unchecked	Unchecked	Unchecked	Unchecked	Unchecked	Unchecked	Unchecked	Unchecked
1041	49	Male	Yes	Unchecked	Checked	Unchecked	Unchecked	Unchecked	Unchecked	Unchecked	Unchecked	Unchecked					Irritable bowel disease	No
1042	55	Male		Unchecked	Unchecked	Unchecked	Unchecked	Unchecked	Unchecked	Unchecked	Unchecked	Unchecked
1043	26	Male		Unchecked	Unchecked	Unchecked	Unchecked	Unchecked	Unchecked	Unchecked	Unchecked	Unchecked					Phone number(s) invalid	No
1044	57	Male	No	Unchecked	Unchecked	Unchecked	Unchecked	Unchecked	Unchecked	Unchecked	Unchecked	Unchecked					Not interested	No
1045	46	Male	No	Unchecked	Unchecked	Unchecked	Unchecked	Unchecked	Unchecked	Unchecked	Unchecked	Unchecked					Not interested	No
1046	66	Male	No	Unchecked	Unchecked	Unchecked	Unchecked	Unchecked	Unchecked	Unchecked	Unchecked	Unchecked					Not interested	No
1047	40	Male	Yes	Unchecked	Unchecked	Unchecked	Unchecked	Unchecked	Unchecked	Unchecked	Unchecked	Unchecked		No		5-19	No show/cancelled consent meeting	No	1- Several days	1- Several days	2- More than half the days	2- More than half the days	3- Nearly every day	1- Several days	0- Not at all	0- Not at all	0- Not at all	10
1048	53	Male	No	Unchecked	Unchecked	Unchecked	Unchecked	Unchecked	Unchecked	Unchecked	Unchecked	Unchecked					Not interested	No
1049	61	Female	Yes	Unchecked	Unchecked	Unchecked	Unchecked	Unchecked	Unchecked	Unchecked	Unchecked	Unchecked	No	No		5-19	No show/cancelled consent meeting	No	2- More than half the days	2- More than half the days	0- Not at all	3- Nearly every day	2- More than half the days	2- More than half the days	3- Nearly every day	2- More than half the days	0- Not at all	16
1050	29	Female	No	Unchecked	Unchecked	Unchecked	Unchecked	Unchecked	Unchecked	Unchecked	Unchecked	Unchecked					Not interested	No
1051	49	Female		Unchecked	Unchecked	Unchecked	Unchecked	Unchecked	Unchecked	Unchecked	Unchecked	Unchecked
1052	61	Male	No	Unchecked	Unchecked	Unchecked	Unchecked	Unchecked	Unchecked	Unchecked	Unchecked	Unchecked					Not interested	No
1053	50	Male	Yes	Unchecked	Unchecked	Unchecked	Unchecked	Unchecked	Unchecked	Unchecked	Unchecked	Unchecked		Yes	Hydrocodone	5-19	Medication	No	3- Nearly every day	3- Nearly every day	3- Nearly every day	3- Nearly every day	0- Not at all	2- More than half the days	2- More than half the days	0- Not at all	0- Not at all	16
1054	57	Male	Yes	Unchecked	Unchecked	Unchecked	Unchecked	Unchecked	Unchecked	Unchecked	Unchecked	Unchecked		No		<5	PHQ-9	No	0- Not at all	1- Several days	0- Not at all	0- Not at all	0- Not at all	0- Not at all	0- Not at all	0- Not at all	0- Not at all	1
1055	73	Female	No	Unchecked	Unchecked	Unchecked	Unchecked	Unchecked	Unchecked	Unchecked	Unchecked	Unchecked					Not interested	No
1056	68	Male	Yes	Unchecked	Unchecked	Unchecked	Unchecked	Unchecked	Unchecked	Unchecked	Unchecked	Unchecked		No		<5	PHQ-9	No	0- Not at all	0- Not at all	2- More than half the days	0- Not at all	0- Not at all	1- Several days	0- Not at all	0- Not at all	0- Not at all	3
1057	43	Male	Yes	Unchecked	Unchecked	Unchecked	Unchecked	Checked	Unchecked	Unchecked	Unchecked	Unchecked					GERD	No
1058	37	Female	No	Unchecked	Unchecked	Unchecked	Unchecked	Unchecked	Unchecked	Unchecked	Unchecked	Unchecked					Not interested	No
1059	81	Female	Yes	Unchecked	Unchecked	Unchecked	Unchecked	Unchecked	Checked	Unchecked	Unchecked	Unchecked					Chronic Diarrhea	No
1060	57	Male	Yes	Unchecked	Checked	Unchecked	Unchecked	Unchecked	Unchecked	Unchecked	Unchecked	Unchecked					Irritable bowel disease	No
1061	80	Male		Unchecked	Unchecked	Unchecked	Unchecked	Unchecked	Unchecked	Unchecked	Unchecked	Unchecked
1062	56	Male	No	Unchecked	Unchecked	Unchecked	Unchecked	Unchecked	Unchecked	Unchecked	Unchecked	Unchecked					Not interested	No
1063	70	Female		Unchecked	Unchecked	Unchecked	Unchecked	Unchecked	Unchecked	Unchecked	Unchecked	Unchecked
1064	52	Male	Yes	Unchecked	Unchecked	Unchecked	Unchecked	Unchecked	Unchecked	Unchecked	Unchecked	Unchecked		No		5-19		Yes	2- More than half the days	1- Several days	0- Not at all	1- Several days	0- Not at all	2- More than half the days	0- Not at all	0- Not at all	0- Not at all	6
1065	55	Male	No	Unchecked	Unchecked	Unchecked	Unchecked	Unchecked	Unchecked	Unchecked	Unchecked	Unchecked					Not interested	No
1066	53	Male		Unchecked	Unchecked	Unchecked	Unchecked	Unchecked	Unchecked	Unchecked	Unchecked	Unchecked					Phone number(s) invalid	No
1067	69	Male	No	Unchecked	Unchecked	Unchecked	Unchecked	Unchecked	Unchecked	Unchecked	Unchecked	Unchecked					Opted out	No
1068	60	Male	No	Unchecked	Unchecked	Unchecked	Unchecked	Unchecked	Unchecked	Unchecked	Unchecked	Unchecked					Not interested	No
1069	55	Female	No	Unchecked	Unchecked	Unchecked	Unchecked	Unchecked	Unchecked	Unchecked	Unchecked	Unchecked					Not interested	No
1070	57	Male	No	Unchecked	Unchecked	Unchecked	Unchecked	Unchecked	Unchecked	Unchecked	Unchecked	Unchecked					Not interested	No
1071	72	Male	Yes	Unchecked	Unchecked	Unchecked	Unchecked	Unchecked	Unchecked	Unchecked	Unchecked	Unchecked		Yes	Amlodipine	5-19	Medication	No	0- Not at all	0- Not at all	2- More than half the days	2- More than half the days	0- Not at all	2- More than half the days	3- Nearly every day	0- Not at all	0- Not at all	9
1072	50	Male		Unchecked	Unchecked	Unchecked	Unchecked	Unchecked	Unchecked	Unchecked	Unchecked	Unchecked
1073	68	Female	No	Unchecked	Unchecked	Unchecked	Unchecked	Unchecked	Unchecked	Unchecked	Unchecked	Unchecked					Not interested	No
1074	45	Female	Yes	Unchecked	Unchecked	Unchecked	Unchecked	Unchecked	Unchecked	Unchecked	Unchecked	Unchecked				<5	PHQ-9	No	0- Not at all	0- Not at all	0- Not at all	0- Not at all	0- Not at all	0- Not at all	0- Not at all	0- Not at all	0- Not at all	0
1075	48	Female		Unchecked	Unchecked	Unchecked	Unchecked	Unchecked	Unchecked	Unchecked	Unchecked	Unchecked
1076	40	Male	No	Unchecked	Unchecked	Unchecked	Unchecked	Unchecked	Unchecked	Unchecked	Unchecked	Unchecked					Not interested	No
1077	67	Male	Yes	Unchecked	Unchecked	Unchecked	Unchecked	Unchecked	Unchecked	Unchecked	Unchecked	Unchecked				<5	PHQ-9	No	0- Not at all	0- Not at all	2- More than half the days	0- Not at all	0- Not at all	0- Not at all	0- Not at all	0- Not at all	0- Not at all	2
1078	25	Male	Yes	Unchecked	Unchecked	Unchecked	Unchecked	Unchecked	Unchecked	Unchecked	Unchecked	Unchecked		No		5-19		Yes	2- More than half the days	2- More than half the days	3- Nearly every day	3- Nearly every day	2- More than half the days	1- Several days	1- Several days	0- Not at all	0- Not at all	14
1079	31	Male	Yes	Unchecked	Unchecked	Unchecked	Unchecked	Unchecked	Unchecked	Unchecked	Unchecked	Unchecked		No		5-19	No show/cancelled consent meeting	No	2- More than half the days	2- More than half the days	2- More than half the days	2- More than half the days	2- More than half the days	2- More than half the days	2- More than half the days	2- More than half the days	0- Not at all	16
1080	58	Male	Yes	Unchecked	Unchecked	Unchecked	Unchecked	Unchecked	Unchecked	Unchecked	Unchecked	Unchecked		No		5-19		Yes	2- More than half the days	1- Several days	3- Nearly every day	3- Nearly every day	3- Nearly every day	0- Not at all	2- More than half the days	0- Not at all	0- Not at all	14
1081	57	Male	Yes	Unchecked	Unchecked	Unchecked	Unchecked	Unchecked	Unchecked	Unchecked	Unchecked	Unchecked		No		5-19		Yes	2- More than half the days	0- Not at all	0- Not at all	3- Nearly every day	0- Not at all	3- Nearly every day	0- Not at all	0- Not at all	0- Not at all	8
1082	19	Male	Yes	Unchecked	Unchecked	Checked	Unchecked	Unchecked	Unchecked	Unchecked	Unchecked	Unchecked					Inflammatory bowel disease	No
1083	78	Male	No	Unchecked	Unchecked	Unchecked	Unchecked	Unchecked	Unchecked	Unchecked	Unchecked	Unchecked					Opted out	No
1084	56	Female		Unchecked	Unchecked	Unchecked	Unchecked	Unchecked	Unchecked	Unchecked	Unchecked	Unchecked
1085	35	Female		Unchecked	Unchecked	Unchecked	Unchecked	Unchecked	Unchecked	Unchecked	Unchecked	Unchecked
1086	27	Male	Yes	Unchecked	Unchecked	Unchecked	Unchecked	Unchecked	Unchecked	Unchecked	Unchecked	Unchecked				<5	PHQ-9	No	0- Not at all	0- Not at all	0- Not at all	0- Not at all	3- Nearly every day	0- Not at all	1- Several days	0- Not at all	0- Not at all	4
1087	53	Male		Unchecked	Unchecked	Unchecked	Unchecked	Unchecked	Unchecked	Unchecked	Unchecked	Unchecked
1088	67	Female		Unchecked	Unchecked	Unchecked	Unchecked	Unchecked	Unchecked	Unchecked	Unchecked	Unchecked
1089	40	Female	Yes	Unchecked	Unchecked	Unchecked	Unchecked	Unchecked	Unchecked	Checked	Unchecked	Unchecked					Bipolar disorder, personality disorder or schizophrenia	No
1090	80	Female	No	Unchecked	Unchecked	Unchecked	Unchecked	Unchecked	Unchecked	Unchecked	Unchecked	Unchecked					Not interested	No
1091	64	Female		Unchecked	Unchecked	Unchecked	Unchecked	Unchecked	Unchecked	Unchecked	Unchecked	Unchecked
1092	57	Male	Yes	Unchecked	Unchecked	Unchecked	Unchecked	Unchecked	Unchecked	Unchecked	Unchecked	Unchecked		No		5-19	No show/cancelled consent meeting	No	0- Not at all	0- Not at all	3- Nearly every day	3- Nearly every day	0- Not at all	0- Not at all	0- Not at all	0- Not at all	0- Not at all	6
1093	38	Female	No	Unchecked	Unchecked	Unchecked	Unchecked	Unchecked	Unchecked	Unchecked	Unchecked	Unchecked					Not interested	No
1094	33	Female	Yes	Unchecked	Unchecked	Unchecked	Unchecked	Unchecked	Unchecked	Checked	Unchecked	Unchecked					Bipolar disorder, personality disorder or schizophrenia	No
1095	82	Male	No	Unchecked	Unchecked	Unchecked	Unchecked	Unchecked	Unchecked	Unchecked	Unchecked	Unchecked					Not interested	No
1096	88	Male		Unchecked	Unchecked	Unchecked	Unchecked	Unchecked	Unchecked	Unchecked	Unchecked	Unchecked
1097	19	Female	Yes	Unchecked	Checked	Unchecked	Unchecked	Unchecked	Unchecked	Unchecked	Unchecked	Unchecked					Irritable bowel disease	No
1098	36	Male	Yes	Unchecked	Unchecked	Unchecked	Unchecked	Unchecked	Unchecked	Unchecked	Unchecked	Unchecked		No		<5	PHQ-9	No	0- Not at all	0- Not at all	0- Not at all	0- Not at all	2- More than half the days	1- Several days	0- Not at all	0- Not at all	0- Not at all	3
1099	37	Male	No	Unchecked	Unchecked	Unchecked	Unchecked	Unchecked	Unchecked	Unchecked	Unchecked	Unchecked					Not interested	No
1100	31	Female	No	Unchecked	Unchecked	Unchecked	Unchecked	Unchecked	Unchecked	Unchecked	Unchecked	Unchecked					Not interested	No
1101	53	Male	No	Unchecked	Unchecked	Unchecked	Unchecked	Unchecked	Unchecked	Unchecked	Unchecked	Unchecked					Not interested	No
1102	23	Male		Unchecked	Unchecked	Unchecked	Unchecked	Unchecked	Unchecked	Unchecked	Unchecked	Unchecked
1103	41	Male		Unchecked	Unchecked	Unchecked	Unchecked	Unchecked	Unchecked	Unchecked	Unchecked	Unchecked
1104	64	Female		Unchecked	Unchecked	Unchecked	Unchecked	Unchecked	Unchecked	Unchecked	Unchecked	Unchecked
1105	51	Female		Unchecked	Unchecked	Unchecked	Unchecked	Unchecked	Unchecked	Unchecked	Unchecked	Unchecked
1106	29	Female	No	Unchecked	Unchecked	Unchecked	Unchecked	Unchecked	Unchecked	Unchecked	Unchecked	Unchecked					Not interested	No
1107	35	Male	No	Unchecked	Unchecked	Unchecked	Unchecked	Unchecked	Unchecked	Unchecked	Unchecked	Unchecked					Not interested	No
1108	47	Female	Yes	Unchecked	Unchecked	Unchecked	Unchecked	Unchecked	Unchecked	Unchecked	Unchecked	Unchecked	No	No		5-19		Yes	1- Several days	1- Several days	1- Several days	1- Several days	1- Several days	1- Several days	0- Not at all	0- Not at all	0- Not at all	6
1109	61	Female	Yes	Unchecked	Unchecked	Unchecked	Unchecked	Unchecked	Unchecked	Unchecked	Unchecked	Unchecked				<5	PHQ-9	No	1- Several days	1- Several days	0- Not at all	1- Several days	0- Not at all	0- Not at all	0- Not at all	0- Not at all	0- Not at all	3
1110	39	Male		Unchecked	Unchecked	Unchecked	Unchecked	Unchecked	Unchecked	Unchecked	Unchecked	Unchecked
1111	74	Male	Yes	Unchecked	Unchecked	Unchecked	Unchecked	Unchecked	Unchecked	Unchecked	Unchecked	Unchecked				<5	PHQ-9	No	0- Not at all	0- Not at all	3- Nearly every day	0- Not at all	0- Not at all	0- Not at all	0- Not at all	0- Not at all	0- Not at all	3
1112	61	Female	Yes	Unchecked	Unchecked	Unchecked	Unchecked	Unchecked	Unchecked	Unchecked	Unchecked	Unchecked	No	No		5-19		Yes	1- Several days	1- Several days	0- Not at all	2- More than half the days	3- Nearly every day	1- Several days	1- Several days	1- Several days	0- Not at all	10
1113	32	Male	Yes	Unchecked	Unchecked	Unchecked	Unchecked	Unchecked	Unchecked	Unchecked	Unchecked	Unchecked		Yes	Did not say which	5-19	Medication	No	0- Not at all	1- Several days	1- Several days	1- Several days	1- Several days	2- More than half the days	2- More than half the days	1- Several days	0- Not at all	9
1114	47	Male	Yes	Unchecked	Unchecked	Unchecked	Unchecked	Unchecked	Unchecked	Unchecked	Unchecked	Unchecked		Yes	Taking 400mg Magnesium		Medication	No
1115	49	Male		Unchecked	Unchecked	Unchecked	Unchecked	Unchecked	Unchecked	Unchecked	Unchecked	Unchecked
1116	52	Male	No	Unchecked	Unchecked	Unchecked	Unchecked	Unchecked	Unchecked	Unchecked	Unchecked	Unchecked					Not interested	No
1117	38	Male	No	Unchecked	Unchecked	Unchecked	Unchecked	Unchecked	Unchecked	Unchecked	Unchecked	Unchecked					Not interested	No
1118	42	Female	No	Unchecked	Unchecked	Unchecked	Unchecked	Unchecked	Unchecked	Unchecked	Unchecked	Unchecked					Not interested	No
1119	61	Female	No	Unchecked	Unchecked	Unchecked	Unchecked	Unchecked	Unchecked	Unchecked	Unchecked	Unchecked					Not interested	No
1120	50	Male		Unchecked	Unchecked	Unchecked	Unchecked	Unchecked	Unchecked	Unchecked	Unchecked	Unchecked
1121	36	Male		Unchecked	Unchecked	Unchecked	Unchecked	Unchecked	Unchecked	Unchecked	Unchecked	Unchecked					Phone number(s) invalid	No
1122	33	Female	No	Unchecked	Unchecked	Unchecked	Unchecked	Unchecked	Unchecked	Unchecked	Unchecked	Unchecked					Not interested	No
1123	63	Female	No	Unchecked	Unchecked	Unchecked	Unchecked	Unchecked	Unchecked	Unchecked	Unchecked	Unchecked					Not interested	No
1124	59	Male	No	Unchecked	Unchecked	Unchecked	Unchecked	Unchecked	Unchecked	Unchecked	Unchecked	Unchecked					Not interested	No
1125	57	Female		Unchecked	Unchecked	Unchecked	Unchecked	Unchecked	Unchecked	Unchecked	Unchecked	Unchecked
1126	68	Male	Yes	Unchecked	Unchecked	Unchecked	Unchecked	Unchecked	Unchecked	Unchecked	Unchecked	Unchecked		No		5-19		Yes	0- Not at all	1- Several days	3- Nearly every day	0- Not at all	0- Not at all	1- Several days	0- Not at all	0- Not at all	0- Not at all	5
1127	71	Female	Yes	Unchecked	Unchecked	Unchecked	Unchecked	Unchecked	Unchecked	Unchecked	Unchecked	Unchecked	No	No		5-19	No show/cancelled consent meeting	No	1- Several days	3- Nearly every day	1- Several days	3- Nearly every day	1- Several days	1- Several days	0- Not at all	0- Not at all	0- Not at all	10
1128	36	Female	No	Unchecked	Unchecked	Unchecked	Unchecked	Unchecked	Unchecked	Unchecked	Unchecked	Unchecked					Not interested	No
1129	55	Female	Yes	Unchecked	Unchecked	Unchecked	Unchecked	Unchecked	Unchecked	Unchecked	Unchecked	Unchecked	No	No		5-19		Yes	3- Nearly every day	3- Nearly every day	0- Not at all	3- Nearly every day	3- Nearly every day	3- Nearly every day	0- Not at all	0- Not at all	0- Not at all	15
1130	66	Male	No	Unchecked	Unchecked	Unchecked	Unchecked	Unchecked	Unchecked	Unchecked	Unchecked	Unchecked					Not interested	No
1131	37	Female	Yes	Unchecked	Unchecked	Unchecked	Unchecked	Unchecked	Unchecked	Checked	Unchecked	Unchecked					Bipolar disorder, personality disorder or schizophrenia	No
1132	62	Male	Yes	Unchecked	Unchecked	Unchecked	Unchecked	Unchecked	Unchecked	Unchecked	Unchecked	Unchecked		No		5-19		Yes	2- More than half the days	0- Not at all	2- More than half the days	2- More than half the days	2- More than half the days	1- Several days	2- More than half the days	0- Not at all	0- Not at all	11
1133	85	Female		Unchecked	Unchecked	Unchecked	Unchecked	Unchecked	Unchecked	Unchecked	Unchecked	Unchecked
1134	71	Female	Yes	Unchecked	Unchecked	Unchecked	Unchecked	Unchecked	Unchecked	Unchecked	Unchecked	Unchecked				<5	PHQ-9	No	0- Not at all	1- Several days	0- Not at all	1- Several days	0- Not at all	1- Several days	0- Not at all	0- Not at all	0- Not at all	3
1135	38	Male	No	Unchecked	Unchecked	Unchecked	Unchecked	Unchecked	Unchecked	Unchecked	Unchecked	Unchecked					Opted out	No
1136	25	Male	No	Unchecked	Unchecked	Unchecked	Unchecked	Unchecked	Unchecked	Unchecked	Unchecked	Unchecked					Not interested	No
1137	42	Female		Unchecked	Unchecked	Unchecked	Unchecked	Unchecked	Unchecked	Unchecked	Unchecked	Unchecked
1138	38	Male	No	Unchecked	Unchecked	Unchecked	Unchecked	Unchecked	Unchecked	Unchecked	Unchecked	Unchecked					Not interested	No
1139	42	Male	No	Unchecked	Unchecked	Unchecked	Unchecked	Unchecked	Unchecked	Unchecked	Unchecked	Unchecked					Not interested	No
1140	53	Male	Yes	Unchecked	Unchecked	Unchecked	Unchecked	Unchecked	Unchecked	Unchecked	Unchecked	Unchecked		Yes	Did not say which	5-19	Medication	No	2- More than half the days	1- Several days	3- Nearly every day	3- Nearly every day	0- Not at all	1- Several days	1- Several days	0- Not at all	0- Not at all	11
1141	52	Female	Yes	Unchecked	Checked	Unchecked	Unchecked	Unchecked	Unchecked	Unchecked	Unchecked	Unchecked					Irritable bowel disease	No
1142	63	Male	Yes	Unchecked	Unchecked	Unchecked	Unchecked	Unchecked	Unchecked	Unchecked	Unchecked	Unchecked		Yes	Already Taking Magnesium		Medication	No
1143	67	Male	Yes	Unchecked	Unchecked	Unchecked	Unchecked	Unchecked	Unchecked	Unchecked	Unchecked	Unchecked				<5	PHQ-9	No	0- Not at all	0- Not at all	2- More than half the days	0- Not at all	0- Not at all	0- Not at all	0- Not at all	0- Not at all	0- Not at all	2
1144	38	Female		Unchecked	Unchecked	Unchecked	Unchecked	Unchecked	Unchecked	Unchecked	Unchecked	Unchecked
1145	54	Male	Yes	Unchecked	Unchecked	Unchecked	Unchecked	Unchecked	Unchecked	Unchecked	Unchecked	Unchecked				<5	PHQ-9	No	0- Not at all	0- Not at all	0- Not at all	2- More than half the days	2- More than half the days	0- Not at all	0- Not at all	0- Not at all	0- Not at all	4
1146	27	Male	Yes	Unchecked	Unchecked	Unchecked	Unchecked	Unchecked	Unchecked	Unchecked	Unchecked	Unchecked		No		5-19		Yes	2- More than half the days	0- Not at all	3- Nearly every day	3- Nearly every day	0- Not at all	0- Not at all	3- Nearly every day	0- Not at all	0- Not at all	11
1147	46	Female	No	Unchecked	Unchecked	Unchecked	Unchecked	Unchecked	Unchecked	Unchecked	Unchecked	Unchecked					Not interested	No
1148	43	Male	Yes	Unchecked	Unchecked	Unchecked	Unchecked	Unchecked	Unchecked	Unchecked	Unchecked	Unchecked				<5	PHQ-9	No	1- Several days	1- Several days	0- Not at all	1- Several days	0- Not at all	0- Not at all	0- Not at all	0- Not at all	0- Not at all	3
1149	63	Male	Yes	Unchecked	Checked	Unchecked	Unchecked	Unchecked	Unchecked	Unchecked	Unchecked	Unchecked					Irritable bowel disease	No
1150	56	Male	No	Unchecked	Unchecked	Unchecked	Unchecked	Unchecked	Unchecked	Unchecked	Unchecked	Unchecked					Opted out	No
1151	49	Female	No	Unchecked	Unchecked	Unchecked	Unchecked	Unchecked	Unchecked	Unchecked	Unchecked	Unchecked					Not interested	No
1152	70	Male	No	Unchecked	Unchecked	Unchecked	Unchecked	Unchecked	Unchecked	Unchecked	Unchecked	Unchecked					Not interested	No
1153	49	Female		Unchecked	Unchecked	Unchecked	Unchecked	Unchecked	Unchecked	Unchecked	Unchecked	Unchecked
1154	43	Male	No	Unchecked	Unchecked	Unchecked	Unchecked	Unchecked	Unchecked	Unchecked	Unchecked	Unchecked					Not interested	No
1155	38	Male		Unchecked	Unchecked	Unchecked	Unchecked	Unchecked	Unchecked	Unchecked	Unchecked	Unchecked
1156	62	Female	No	Unchecked	Unchecked	Unchecked	Unchecked	Unchecked	Unchecked	Unchecked	Unchecked	Unchecked					Not interested	No
1157	53	Female	No	Unchecked	Unchecked	Unchecked	Unchecked	Unchecked	Unchecked	Unchecked	Unchecked	Unchecked					Not interested	No
1158	61	Female		Unchecked	Unchecked	Unchecked	Unchecked	Unchecked	Unchecked	Unchecked	Unchecked	Unchecked
1159	52	Male		Unchecked	Unchecked	Unchecked	Unchecked	Unchecked	Unchecked	Unchecked	Unchecked	Unchecked
1160	48	Male	Yes	Unchecked	Unchecked	Unchecked	Unchecked	Unchecked	Unchecked	Unchecked	Unchecked	Unchecked		No		5-19		Yes	0- Not at all	0- Not at all	3- Nearly every day	0- Not at all	0- Not at all	0- Not at all	2- More than half the days	0- Not at all	0- Not at all	5
1161	46	Female	Yes	Unchecked	Unchecked	Unchecked	Unchecked	Unchecked	Unchecked	Checked	Unchecked	Unchecked					Bipolar disorder, personality disorder or schizophrenia	No
1162	41	Male	Yes	Unchecked	Unchecked	Unchecked	Unchecked	Unchecked	Unchecked	Unchecked	Unchecked	Unchecked		No		5-19		Yes	2- More than half the days	2- More than half the days	3- Nearly every day	3- Nearly every day	2- More than half the days	2- More than half the days	1- Several days	2- More than half the days	0- Not at all	17
1163	59	Male	No	Unchecked	Unchecked	Unchecked	Unchecked	Unchecked	Unchecked	Unchecked	Unchecked	Unchecked					Not interested	No
1164	43	Male	No	Unchecked	Unchecked	Unchecked	Unchecked	Unchecked	Unchecked	Unchecked	Unchecked	Unchecked					Not interested	No
1165	38	Female	Yes	Unchecked	Unchecked	Unchecked	Unchecked	Unchecked	Unchecked	Unchecked	Unchecked	Unchecked				<5	PHQ-9	No	0- Not at all	1- Several days	0- Not at all	1- Several days	0- Not at all	0- Not at all	0- Not at all	0- Not at all	0- Not at all	2
1166	50	Male		Unchecked	Unchecked	Unchecked	Unchecked	Unchecked	Unchecked	Unchecked	Unchecked	Unchecked
1167	46	Male		Unchecked	Unchecked	Unchecked	Unchecked	Unchecked	Unchecked	Unchecked	Unchecked	Unchecked
1168	38	Female	Yes	Unchecked	Unchecked	Unchecked	Unchecked	Checked	Unchecked	Unchecked	Unchecked	Unchecked					GERD	No
1169	37	Female		Unchecked	Unchecked	Unchecked	Unchecked	Unchecked	Unchecked	Unchecked	Unchecked	Unchecked
1170	77	Male	Yes	Unchecked	Unchecked	Unchecked	Unchecked	Unchecked	Unchecked	Unchecked	Unchecked	Unchecked				<5	PHQ-9	No	2- More than half the days	0- Not at all	0- Not at all	1- Several days	0- Not at all	0- Not at all	0- Not at all	0- Not at all	0- Not at all	3
1171	44	Male		Unchecked	Unchecked	Unchecked	Unchecked	Unchecked	Unchecked	Unchecked	Unchecked	Unchecked
1172	42	Male		Unchecked	Unchecked	Unchecked	Unchecked	Unchecked	Unchecked	Unchecked	Unchecked	Unchecked
1173	55	Male		Unchecked	Unchecked	Unchecked	Unchecked	Unchecked	Unchecked	Unchecked	Unchecked	Unchecked
1174	42	Female	No	Unchecked	Unchecked	Unchecked	Unchecked	Unchecked	Unchecked	Unchecked	Unchecked	Unchecked					Not interested	No
1175	73	Male	No	Unchecked	Unchecked	Unchecked	Unchecked	Unchecked	Unchecked	Unchecked	Unchecked	Unchecked					Not interested	No
1176	38	Male		Unchecked	Unchecked	Unchecked	Unchecked	Unchecked	Unchecked	Unchecked	Unchecked	Unchecked
1177	71	Female	Yes	Unchecked	Unchecked	Unchecked	Unchecked	Unchecked	Unchecked	Unchecked	Unchecked	Unchecked				<5	PHQ-9	No	0- Not at all	1- Several days	0- Not at all	1- Several days	0- Not at all	0- Not at all	0- Not at all	0- Not at all	0- Not at all	2
1178	61	Male	No	Unchecked	Unchecked	Unchecked	Unchecked	Unchecked	Unchecked	Unchecked	Unchecked	Unchecked					Not interested	No
1179	53	Female	No	Unchecked	Unchecked	Unchecked	Unchecked	Unchecked	Unchecked	Unchecked	Unchecked	Unchecked					Not interested	No
1180	52	Male	No	Unchecked	Unchecked	Unchecked	Unchecked	Unchecked	Unchecked	Unchecked	Unchecked	Unchecked					Not interested	No
1181	44	Male		Unchecked	Unchecked	Unchecked	Unchecked	Unchecked	Unchecked	Unchecked	Unchecked	Unchecked
1182	45	Male	No	Unchecked	Unchecked	Unchecked	Unchecked	Unchecked	Unchecked	Unchecked	Unchecked	Unchecked					Not interested	No
1183	43	Female	No	Unchecked	Unchecked	Unchecked	Unchecked	Unchecked	Unchecked	Unchecked	Unchecked	Unchecked					Not interested	No
1184	63	Female	Yes	Unchecked	Unchecked	Unchecked	Unchecked	Unchecked	Unchecked	Unchecked	Unchecked	Unchecked				<5	PHQ-9	No	0- Not at all	0- Not at all	1- Several days	0- Not at all	1- Several days	1- Several days	1- Several days	0- Not at all	0- Not at all	4
1185	48	Female	Yes	Unchecked	Unchecked	Unchecked	Unchecked	Unchecked	Unchecked	Unchecked	Unchecked	Unchecked	No	No		5-19	No show/cancelled consent meeting	No	0- Not at all	0- Not at all	3- Nearly every day	3- Nearly every day	1- Several days	0- Not at all	0- Not at all	0- Not at all	0- Not at all	7
1186	58	Male		Unchecked	Unchecked	Unchecked	Unchecked	Unchecked	Unchecked	Unchecked	Unchecked	Unchecked
1187	48	Female	Yes	Unchecked	Unchecked	Unchecked	Unchecked	Unchecked	Unchecked	Unchecked	Unchecked	Unchecked		Yes	Opiod		Medication	No
1188	61	Female	No	Unchecked	Unchecked	Unchecked	Unchecked	Unchecked	Unchecked	Unchecked	Unchecked	Unchecked					Not interested	No
1189	57	Female	Yes	Unchecked	Unchecked	Unchecked	Unchecked	Unchecked	Unchecked	Unchecked	Unchecked	Unchecked		Yes	Already taking magnesium		Medication	No
1190	51	Male	Yes	Unchecked	Unchecked	Unchecked	Unchecked	Unchecked	Unchecked	Unchecked	Unchecked	Unchecked				<5	PHQ-9	No	0- Not at all	0- Not at all	1- Several days	1- Several days	0- Not at all	0- Not at all	1- Several days	0- Not at all	0- Not at all	3
1191	39	Male	Yes	Unchecked	Unchecked	Unchecked	Unchecked	Unchecked	Unchecked	Unchecked	Unchecked	Unchecked		No		<5	PHQ-9	No	0- Not at all	0- Not at all	0- Not at all	1- Several days	0- Not at all	0- Not at all	0- Not at all	0- Not at all	0- Not at all	1
1192	37	Male	Yes	Unchecked	Unchecked	Unchecked	Unchecked	Unchecked	Unchecked	Unchecked	Unchecked	Unchecked		No		<5	PHQ-9	No	0- Not at all	0- Not at all	0- Not at all	1- Several days	0- Not at all	1- Several days	1- Several days	0- Not at all	0- Not at all	3
1193	44	Male		Unchecked	Unchecked	Unchecked	Unchecked	Unchecked	Unchecked	Unchecked	Unchecked	Unchecked
1194	50	Male		Unchecked	Unchecked	Unchecked	Unchecked	Unchecked	Unchecked	Unchecked	Unchecked	Unchecked
1195	40	Male		Unchecked	Unchecked	Unchecked	Unchecked	Unchecked	Unchecked	Unchecked	Unchecked	Unchecked
1196	53	Male		Unchecked	Unchecked	Unchecked	Unchecked	Unchecked	Unchecked	Unchecked	Unchecked	Unchecked
1197	50	Male	No	Unchecked	Unchecked	Unchecked	Unchecked	Unchecked	Unchecked	Unchecked	Unchecked	Unchecked					Not interested	No
1198	44	Male		Unchecked	Unchecked	Unchecked	Unchecked	Unchecked	Unchecked	Unchecked	Unchecked	Unchecked
1199	61	Male	Yes	Unchecked	Unchecked	Unchecked	Unchecked	Unchecked	Unchecked	Unchecked	Unchecked	Unchecked		Yes	Morphine	5-19	Medication	No	2- More than half the days	2- More than half the days	2- More than half the days	3- Nearly every day	3- Nearly every day	1- Several days	2- More than half the days	2- More than half the days	0- Not at all	17
1200	69	Female	No	Unchecked	Unchecked	Unchecked	Unchecked	Unchecked	Unchecked	Unchecked	Unchecked	Unchecked					Not interested	No
1201	37	Male		Unchecked	Unchecked	Unchecked	Unchecked	Unchecked	Unchecked	Unchecked	Unchecked	Unchecked
1202	39	Female		Unchecked	Unchecked	Unchecked	Unchecked	Unchecked	Unchecked	Unchecked	Unchecked	Unchecked
1203	78	Female	No	Unchecked	Unchecked	Unchecked	Unchecked	Unchecked	Unchecked	Unchecked	Unchecked	Unchecked					Not interested	No
1204	63	Male		Unchecked	Unchecked	Unchecked	Unchecked	Unchecked	Unchecked	Unchecked	Unchecked	Unchecked
1205	63	Male		Unchecked	Unchecked	Unchecked	Unchecked	Unchecked	Unchecked	Unchecked	Unchecked	Unchecked
1206	43	Female	Yes	Unchecked	Unchecked	Unchecked	Unchecked	Unchecked	Unchecked	Unchecked	Unchecked	Unchecked				<5	PHQ-9	No	0- Not at all	0- Not at all	0- Not at all	1- Several days	0- Not at all	0- Not at all	0- Not at all	0- Not at all	0- Not at all	1
1207	52	Male	No	Unchecked	Unchecked	Unchecked	Unchecked	Unchecked	Unchecked	Unchecked	Unchecked	Unchecked					Not interested	No
1208	43	Male	No	Unchecked	Unchecked	Unchecked	Unchecked	Unchecked	Unchecked	Unchecked	Unchecked	Unchecked					Not interested	No
1209	23	Female	Yes	Unchecked	Unchecked	Unchecked	Unchecked	Unchecked	Unchecked	Unchecked	Unchecked	Unchecked	No	No		5-19	No show/cancelled consent meeting	No	1- Several days	1- Several days	3- Nearly every day	3- Nearly every day	1- Several days	1- Several days	1- Several days	1- Several days	0- Not at all	12
1210	72	Male	Yes	Unchecked	Unchecked	Unchecked	Unchecked	Unchecked	Unchecked	Unchecked	Unchecked	Unchecked		No		<5	PHQ-9	No	0- Not at all	0- Not at all	1- Several days	1- Several days	0- Not at all	0- Not at all	0- Not at all	0- Not at all	0- Not at all	2
1211	38	Male		Unchecked	Unchecked	Unchecked	Unchecked	Unchecked	Unchecked	Unchecked	Unchecked	Unchecked
1212	39	Male		Unchecked	Unchecked	Unchecked	Unchecked	Unchecked	Unchecked	Unchecked	Unchecked	Unchecked
1213	54	Male		Unchecked	Unchecked	Unchecked	Unchecked	Unchecked	Unchecked	Unchecked	Unchecked	Unchecked
1214	63	Male		Unchecked	Unchecked	Unchecked	Unchecked	Unchecked	Unchecked	Unchecked	Unchecked	Unchecked
1215	63	Female		Unchecked	Unchecked	Unchecked	Unchecked	Unchecked	Unchecked	Unchecked	Unchecked	Unchecked
1216	54	Male	Yes	Unchecked	Unchecked	Unchecked	Unchecked	Unchecked	Unchecked	Unchecked	Unchecked	Unchecked		No		5-19	No show/cancelled consent meeting	No	2- More than half the days	3- Nearly every day	0- Not at all	3- Nearly every day	0- Not at all	0- Not at all	0- Not at all	0- Not at all	0- Not at all	8
1217	64	Male	No	Unchecked	Unchecked	Unchecked	Unchecked	Unchecked	Unchecked	Unchecked	Unchecked	Unchecked					Opted out	No
1218	27	Male	Yes	Unchecked	Unchecked	Unchecked	Unchecked	Unchecked	Unchecked	Unchecked	Unchecked	Unchecked			Azythromycin		Medication	No
1219	67	Female	Yes	Unchecked	Unchecked	Unchecked	Unchecked	Unchecked	Unchecked	Unchecked	Unchecked	Unchecked	No	No		5-19		Yes	2- More than half the days	0- Not at all	3- Nearly every day	0- Not at all	3- Nearly every day	0- Not at all	3- Nearly every day	0- Not at all	0- Not at all	11
1220	59	Male	No	Unchecked	Unchecked	Unchecked	Unchecked	Unchecked	Unchecked	Unchecked	Unchecked	Unchecked					Not interested	No
1221	46	Male	No	Unchecked	Unchecked	Unchecked	Unchecked	Unchecked	Unchecked	Unchecked	Unchecked	Unchecked					Not interested	No
1222	55	Male	Yes	Unchecked	Unchecked	Unchecked	Unchecked	Unchecked	Unchecked	Unchecked	Unchecked	Unchecked		Yes	Amlodipine	5-19	Medication	No	3- Nearly every day	2- More than half the days	2- More than half the days	0- Not at all	3- Nearly every day	3- Nearly every day	2- More than half the days	1- Several days	0- Not at all	16
1223	76	Female	No	Unchecked	Unchecked	Unchecked	Unchecked	Unchecked	Unchecked	Unchecked	Unchecked	Unchecked					Opted out	No
1224	60	Male	No	Unchecked	Unchecked	Unchecked	Unchecked	Unchecked	Unchecked	Unchecked	Unchecked	Unchecked					Not interested	No
1225	76	Male	No	Unchecked	Unchecked	Unchecked	Unchecked	Unchecked	Unchecked	Unchecked	Unchecked	Unchecked					Not interested	No
1226	42	Female		Unchecked	Unchecked	Unchecked	Unchecked	Unchecked	Unchecked	Unchecked	Unchecked	Unchecked
1227	41	Female		Unchecked	Unchecked	Unchecked	Unchecked	Unchecked	Unchecked	Unchecked	Unchecked	Unchecked
1228	59	Male	Yes	Unchecked	Unchecked	Unchecked	Unchecked	Unchecked	Unchecked	Unchecked	Unchecked	Unchecked				<5	PHQ-9	No	0- Not at all	0- Not at all	0- Not at all	0- Not at all	0- Not at all	0- Not at all	0- Not at all	0- Not at all	0- Not at all	0
1229	47	Male		Unchecked	Unchecked	Unchecked	Unchecked	Unchecked	Unchecked	Unchecked	Unchecked	Unchecked
1230	40	Male	No	Unchecked	Unchecked	Unchecked	Unchecked	Unchecked	Unchecked	Unchecked	Unchecked	Unchecked					Not interested	No
1231	24	Male	No	Unchecked	Unchecked	Unchecked	Unchecked	Unchecked	Unchecked	Unchecked	Unchecked	Unchecked					Not interested	No
1232	62	Male	No	Unchecked	Unchecked	Unchecked	Unchecked	Unchecked	Unchecked	Unchecked	Unchecked	Unchecked					Not interested	No
1233	71	Male		Unchecked	Unchecked	Unchecked	Unchecked	Unchecked	Unchecked	Unchecked	Unchecked	Unchecked
1234	38	Male	No	Unchecked	Unchecked	Unchecked	Unchecked	Unchecked	Unchecked	Unchecked	Unchecked	Unchecked					Not interested	No
1235	47	Female	Yes	Unchecked	Unchecked	Unchecked	Unchecked	Unchecked	Unchecked	Unchecked	Unchecked	Unchecked	No	No		5-19		Yes	0- Not at all	0- Not at all	3- Nearly every day	3- Nearly every day	2- More than half the days	0- Not at all	0- Not at all	0- Not at all	0- Not at all	8
1236	58	Male	Yes	Unchecked	Unchecked	Unchecked	Unchecked	Unchecked	Unchecked	Checked	Unchecked	Unchecked					Bipolar disorder, personality disorder or schizophrenia	No
1237	60	Male		Unchecked	Unchecked	Unchecked	Unchecked	Unchecked	Unchecked	Unchecked	Unchecked	Unchecked
1238	83	Female	No	Unchecked	Unchecked	Unchecked	Unchecked	Unchecked	Unchecked	Unchecked	Unchecked	Unchecked					Not interested	No
1239	47	Female	No	Unchecked	Unchecked	Unchecked	Unchecked	Unchecked	Unchecked	Unchecked	Unchecked	Unchecked					Not interested	No
1240	63	Male		Unchecked	Unchecked	Unchecked	Unchecked	Unchecked	Unchecked	Unchecked	Unchecked	Unchecked
1241	53	Female	Yes	Unchecked	Unchecked	Unchecked	Unchecked	Unchecked	Unchecked	Unchecked	Unchecked	Unchecked				<5	PHQ-9	No	0- Not at all	0- Not at all	2- More than half the days	1- Several days	0- Not at all	0- Not at all	1- Several days	0- Not at all	0- Not at all	4
1242	34	Female		Unchecked	Unchecked	Unchecked	Unchecked	Unchecked	Unchecked	Unchecked	Unchecked	Unchecked
1243	34	Female	Yes	Unchecked	Unchecked	Unchecked	Unchecked	Unchecked	Unchecked	Checked	Unchecked	Unchecked					Bipolar disorder, personality disorder or schizophrenia	No
1244	24	Female		Unchecked	Unchecked	Unchecked	Unchecked	Unchecked	Unchecked	Unchecked	Unchecked	Unchecked
1245	69	Male	No	Unchecked	Unchecked	Unchecked	Unchecked	Unchecked	Unchecked	Unchecked	Unchecked	Unchecked					Not interested	No
1246	53	Female	No	Unchecked	Unchecked	Unchecked	Unchecked	Unchecked	Unchecked	Unchecked	Unchecked	Unchecked					Opted out	No
1247	83	Female	No	Unchecked	Unchecked	Unchecked	Unchecked	Unchecked	Unchecked	Unchecked	Unchecked	Unchecked					Not interested	No
1248	30	Female	No	Unchecked	Unchecked	Unchecked	Unchecked	Unchecked	Unchecked	Unchecked	Unchecked	Unchecked					Not interested	No
1249	73	Female	Yes	Unchecked	Unchecked	Unchecked	Unchecked	Unchecked	Unchecked	Unchecked	Unchecked	Unchecked				<5	PHQ-9	No	0- Not at all	0- Not at all	0- Not at all	0- Not at all	0- Not at all	0- Not at all	0- Not at all	0- Not at all	0- Not at all	0
1250	60	Female		Unchecked	Unchecked	Unchecked	Unchecked	Unchecked	Unchecked	Unchecked	Unchecked	Unchecked
1251	47	Female		Unchecked	Unchecked	Unchecked	Unchecked	Unchecked	Unchecked	Unchecked	Unchecked	Unchecked
1252	28	Male		Unchecked	Unchecked	Unchecked	Unchecked	Unchecked	Unchecked	Unchecked	Unchecked	Unchecked
1253	61	Male		Unchecked	Unchecked	Unchecked	Unchecked	Unchecked	Unchecked	Unchecked	Unchecked	Unchecked
1254	56	Male	Yes	Unchecked	Unchecked	Unchecked	Unchecked	Unchecked	Unchecked	Unchecked	Unchecked	Unchecked				<5	PHQ-9	No	0- Not at all	0- Not at all	0- Not at all	0- Not at all	0- Not at all	0- Not at all	0- Not at all	0- Not at all	0- Not at all	0
1255	68	Male	Yes	Unchecked	Unchecked	Unchecked	Unchecked	Unchecked	Unchecked	Unchecked	Unchecked	Unchecked		No		<5	PHQ-9	No	1- Several days	1- Several days	0- Not at all	1- Several days	0- Not at all	1- Several days	0- Not at all	0- Not at all	0- Not at all	4
1256	24	Female		Unchecked	Unchecked	Unchecked	Unchecked	Unchecked	Unchecked	Unchecked	Unchecked	Unchecked
1257	57	Male	No	Unchecked	Unchecked	Unchecked	Unchecked	Unchecked	Unchecked	Unchecked	Unchecked	Unchecked					Not interested	No
1258	38	Male	Yes	Unchecked	Unchecked	Unchecked	Unchecked	Unchecked	Unchecked	Unchecked	Unchecked	Unchecked		No		5-19		Yes	1- Several days	1- Several days	1- Several days	0- Not at all	1- Several days	1- Several days	0- Not at all	0- Not at all	0- Not at all	5
1259	38	Male	No	Unchecked	Unchecked	Unchecked	Unchecked	Unchecked	Unchecked	Unchecked	Unchecked	Unchecked					Not interested	No
1260	56	Female	Yes	Unchecked	Checked	Unchecked	Unchecked	Unchecked	Unchecked	Unchecked	Unchecked	Unchecked					Irritable bowel disease	No
1261	59	Female	Yes	Unchecked	Unchecked	Unchecked	Unchecked	Unchecked	Unchecked	Unchecked	Unchecked	Unchecked	No	No		5-19		Yes	0- Not at all	0- Not at all	2- More than half the days	1- Several days	2- More than half the days	0- Not at all	0- Not at all	0- Not at all	0- Not at all	5
1262	44	Female	Yes	Unchecked	Unchecked	Unchecked	Unchecked	Unchecked	Unchecked	Unchecked	Unchecked	Unchecked		Yes	Oxycodone		Medication	No
1263	37	Female	No	Unchecked	Unchecked	Unchecked	Unchecked	Unchecked	Unchecked	Unchecked	Unchecked	Unchecked					Not interested	No
1264	40	Male	No	Unchecked	Unchecked	Unchecked	Unchecked	Unchecked	Unchecked	Unchecked	Unchecked	Unchecked					Not interested	No
1265	71	Male		Unchecked	Unchecked	Unchecked	Unchecked	Unchecked	Unchecked	Unchecked	Unchecked	Unchecked
1266	52	Male	Yes	Unchecked	Unchecked	Unchecked	Unchecked	Unchecked	Unchecked	Unchecked	Unchecked	Unchecked				<5	PHQ-9	No	0- Not at all	0- Not at all	2- More than half the days	2- More than half the days	0- Not at all	0- Not at all	0- Not at all	0- Not at all	0- Not at all	4
1267	60	Male	No	Unchecked	Unchecked	Unchecked	Unchecked	Unchecked	Unchecked	Unchecked	Unchecked	Unchecked					Not interested	No
1268	59	Female	No	Unchecked	Unchecked	Unchecked	Unchecked	Unchecked	Unchecked	Unchecked	Unchecked	Unchecked					Not interested	No
1269	46	Female		Unchecked	Unchecked	Unchecked	Unchecked	Unchecked	Unchecked	Unchecked	Unchecked	Unchecked
1270	51	Female	Yes	Unchecked	Unchecked	Unchecked	Unchecked	Unchecked	Unchecked	Unchecked	Unchecked	Unchecked		No		<5	PHQ-9	No	0- Not at all	0- Not at all	0- Not at all	0- Not at all	0- Not at all	0- Not at all	0- Not at all	0- Not at all	0- Not at all	0
1271	48	Male	Yes	Unchecked	Unchecked	Unchecked	Unchecked	Unchecked	Unchecked	Unchecked	Unchecked	Unchecked		Yes	ciprofloxacin		Medication	No
1272	70	Female	Yes	Unchecked	Unchecked	Checked	Unchecked	Unchecked	Unchecked	Unchecked	Unchecked	Unchecked					Inflammatory bowel disease	No
1273	71	Male	No	Unchecked	Unchecked	Unchecked	Unchecked	Unchecked	Unchecked	Unchecked	Unchecked	Unchecked					Not interested	No
1274	40	Female		Unchecked	Unchecked	Unchecked	Unchecked	Unchecked	Unchecked	Unchecked	Unchecked	Unchecked
1275	37	Male		Unchecked	Unchecked	Unchecked	Unchecked	Unchecked	Unchecked	Unchecked	Unchecked	Unchecked
1276	36	Female		Unchecked	Unchecked	Unchecked	Unchecked	Unchecked	Unchecked	Unchecked	Unchecked	Unchecked
1277	69	Male	Yes	Unchecked	Unchecked	Unchecked	Unchecked	Unchecked	Unchecked	Unchecked	Unchecked	Unchecked		No		5-19	PHQ-9	No	0- Not at all	1- Several days	1- Several days	2- More than half the days	1- Several days	0- Not at all	0- Not at all	0- Not at all	0- Not at all	5
1278	57	Female	No	Unchecked	Unchecked	Unchecked	Unchecked	Unchecked	Unchecked	Unchecked	Unchecked	Unchecked					Not interested	No
1279	64	Male		Unchecked	Unchecked	Unchecked	Unchecked	Unchecked	Unchecked	Unchecked	Unchecked	Unchecked
1280	53	Female	No	Unchecked	Unchecked	Unchecked	Unchecked	Unchecked	Unchecked	Unchecked	Unchecked	Unchecked					Not interested	No
1281	55	Male		Unchecked	Unchecked	Unchecked	Unchecked	Unchecked	Unchecked	Unchecked	Unchecked	Unchecked
1282	71	Female	No	Unchecked	Unchecked	Unchecked	Unchecked	Unchecked	Unchecked	Unchecked	Unchecked	Unchecked					Not interested	No
1283	69	Male	No	Unchecked	Unchecked	Unchecked	Unchecked	Unchecked	Unchecked	Unchecked	Unchecked	Unchecked					Not interested	No
1284	38	Female		Unchecked	Unchecked	Unchecked	Unchecked	Unchecked	Unchecked	Unchecked	Unchecked	Unchecked
1285	48	Male	Yes	Unchecked	Unchecked	Unchecked	Unchecked	Unchecked	Unchecked	Unchecked	Unchecked	Unchecked		No		5-19		Yes	1- Several days	1- Several days	1- Several days	1- Several days	2- More than half the days	2- More than half the days	3- Nearly every day	1- Several days	0- Not at all	12
1286	71	Male	No	Unchecked	Unchecked	Unchecked	Unchecked	Unchecked	Unchecked	Unchecked	Unchecked	Unchecked					Not interested	No
1287	69	Female	Yes	Unchecked	Unchecked	Unchecked	Unchecked	Unchecked	Unchecked	Unchecked	Unchecked	Unchecked		Yes	Magnesium		Medication	No
1288	69	Female	Yes	Unchecked	Unchecked	Unchecked	Unchecked	Unchecked	Unchecked	Unchecked	Unchecked	Unchecked	No	No		5-19		Yes	3- Nearly every day	3- Nearly every day	2- More than half the days	3- Nearly every day	0- Not at all	3- Nearly every day	3- Nearly every day	2- More than half the days	0- Not at all	19
1289	45	Male	No	Unchecked	Unchecked	Unchecked	Unchecked	Unchecked	Unchecked	Unchecked	Unchecked	Unchecked					Not interested	No
1290	59	Male	No	Unchecked	Unchecked	Unchecked	Unchecked	Unchecked	Unchecked	Unchecked	Unchecked	Unchecked					Not interested	No
1291	60	Female		Unchecked	Unchecked	Unchecked	Unchecked	Unchecked	Unchecked	Unchecked	Unchecked	Unchecked
1292	57	Female	Yes	Unchecked	Unchecked	Unchecked	Unchecked	Unchecked	Unchecked	Unchecked	Unchecked	Unchecked	No	No		5-19		Yes	1- Several days	0- Not at all	2- More than half the days	1- Several days	1- Several days	0- Not at all	1- Several days	1- Several days	0- Not at all	7
1293	67	Female		Unchecked	Unchecked	Unchecked	Unchecked	Unchecked	Unchecked	Unchecked	Unchecked	Unchecked
1294	63	Female		Unchecked	Unchecked	Unchecked	Unchecked	Unchecked	Unchecked	Unchecked	Unchecked	Unchecked
1295	41	Male	Yes	Unchecked	Unchecked	Unchecked	Unchecked	Unchecked	Unchecked	Unchecked	Unchecked	Unchecked		No		5-19	No show/cancelled consent meeting	No	2- More than half the days	2- More than half the days	3- Nearly every day	2- More than half the days	3- Nearly every day	1- Several days	2- More than half the days	0- Not at all	0- Not at all	15
1296	48	Female	Yes	Unchecked	Unchecked	Unchecked	Unchecked	Unchecked	Unchecked	Unchecked	Unchecked	Unchecked	No	No		5-19	No show/cancelled consent meeting	No	0- Not at all	0- Not at all	2- More than half the days	2- More than half the days	2- More than half the days	0- Not at all	3- Nearly every day	0- Not at all	0- Not at all	9
1297	47	Female	Yes	Unchecked	Unchecked	Unchecked	Unchecked	Unchecked	Unchecked	Unchecked	Unchecked	Unchecked	No	No		5-19		Yes	3- Nearly every day	2- More than half the days	3- Nearly every day	3- Nearly every day	3- Nearly every day	2- More than half the days	2- More than half the days	0- Not at all	0- Not at all	18
1298	62	Female	Yes	Unchecked	Unchecked	Unchecked	Unchecked	Unchecked	Unchecked	Unchecked	Unchecked	Unchecked	No	No		5-19		Yes	1- Several days	3- Nearly every day	3- Nearly every day	3- Nearly every day	3- Nearly every day	3- Nearly every day	0- Not at all	0- Not at all	0- Not at all	16
1299	47	Male		Unchecked	Unchecked	Unchecked	Unchecked	Unchecked	Unchecked	Unchecked	Unchecked	Unchecked
1300	39	Male	No	Unchecked	Unchecked	Unchecked	Unchecked	Unchecked	Unchecked	Unchecked	Unchecked	Unchecked					Not interested	No
1301	68	Male	Yes	Unchecked	Unchecked	Unchecked	Unchecked	Unchecked	Unchecked	Unchecked	Unchecked	Unchecked		Yes	Amlodipine	5-19	Medication	No	0- Not at all	0- Not at all	1- Several days	1- Several days	3- Nearly every day	0- Not at all	0- Not at all	0- Not at all	0- Not at all	5
1302	76	Female	No	Unchecked	Unchecked	Unchecked	Unchecked	Unchecked	Unchecked	Unchecked	Unchecked	Unchecked					Not interested	No
1303	46	Female	Yes	Unchecked	Unchecked	Unchecked	Unchecked	Checked	Unchecked	Unchecked	Unchecked	Unchecked					GERD	No
1304	54	Male	Yes	Unchecked	Unchecked	Unchecked	Unchecked	Unchecked	Unchecked	Unchecked	Unchecked	Unchecked		No		5-19		Yes	1- Several days	0- Not at all	1- Several days	0- Not at all	1- Several days	2- More than half the days	0- Not at all	0- Not at all	0- Not at all	5
1305	66	Male	Yes	Unchecked	Unchecked	Unchecked	Unchecked	Checked	Unchecked	Unchecked	Unchecked	Unchecked					GERD	No
1306	24	Female		Unchecked	Unchecked	Unchecked	Unchecked	Unchecked	Unchecked	Unchecked	Unchecked	Unchecked
1307	54	Female	No	Unchecked	Unchecked	Unchecked	Unchecked	Unchecked	Unchecked	Unchecked	Unchecked	Unchecked					Not interested	No
1308	47	Male	Yes	Unchecked	Unchecked	Unchecked	Unchecked	Unchecked	Unchecked	Unchecked	Unchecked	Unchecked				<5	PHQ-9	No	0- Not at all	1- Several days	1- Several days	0- Not at all	0- Not at all	1- Several days	1- Several days	0- Not at all	0- Not at all	4
1309	47	Female	Yes	Unchecked	Unchecked	Unchecked	Unchecked	Unchecked	Unchecked	Unchecked	Unchecked	Unchecked				<5	PHQ-9	No	2- More than half the days	0- Not at all	2- More than half the days	0- Not at all	0- Not at all	0- Not at all	0- Not at all	0- Not at all	0- Not at all	4
1310	47	Female		Unchecked	Unchecked	Unchecked	Unchecked	Unchecked	Unchecked	Unchecked	Unchecked	Unchecked
1311	35	Male		Unchecked	Unchecked	Unchecked	Unchecked	Unchecked	Unchecked	Unchecked	Unchecked	Unchecked
1312	46	Male	No	Unchecked	Unchecked	Unchecked	Unchecked	Unchecked	Unchecked	Unchecked	Unchecked	Unchecked					Not interested	No
1313	35	Female		Unchecked	Unchecked	Unchecked	Unchecked	Unchecked	Unchecked	Unchecked	Unchecked	Unchecked
1314	47	Female		Unchecked	Unchecked	Unchecked	Unchecked	Unchecked	Unchecked	Unchecked	Unchecked	Unchecked
1315	65	Male	No	Unchecked	Unchecked	Unchecked	Unchecked	Unchecked	Unchecked	Unchecked	Unchecked	Unchecked					Not interested	No
1316	77	Male	No	Unchecked	Unchecked	Unchecked	Unchecked	Unchecked	Unchecked	Unchecked	Unchecked	Unchecked					Not interested	No
1317	75	Male		Unchecked	Unchecked	Unchecked	Unchecked	Unchecked	Unchecked	Unchecked	Unchecked	Unchecked					Phone number(s) invalid	No
1318	43	Male	No	Unchecked	Unchecked	Unchecked	Unchecked	Unchecked	Unchecked	Unchecked	Unchecked	Unchecked					Not interested	No
1319	64	Male		Unchecked	Unchecked	Unchecked	Unchecked	Unchecked	Unchecked	Unchecked	Unchecked	Unchecked
1320	59	Female		Unchecked	Unchecked	Unchecked	Unchecked	Unchecked	Unchecked	Unchecked	Unchecked	Unchecked
1321	45	Male		Unchecked	Unchecked	Unchecked	Unchecked	Unchecked	Unchecked	Unchecked	Unchecked	Unchecked
1322	54	Male	Yes	Unchecked	Unchecked	Unchecked	Unchecked	Unchecked	Unchecked	Unchecked	Unchecked	Unchecked				<5	PHQ-9	No	0- Not at all	0- Not at all	1- Several days	1- Several days	1- Several days	0- Not at all	0- Not at all	0- Not at all	0- Not at all	3
1323	63	Male	Yes	Unchecked	Unchecked	Unchecked	Unchecked	Unchecked	Unchecked	Unchecked	Unchecked	Unchecked		No		5-19		Yes	1- Several days	1- Several days	1- Several days	1- Several days	1- Several days	0- Not at all	1- Several days	0- Not at all	0- Not at all	6
1324	54	Male	No	Unchecked	Unchecked	Unchecked	Unchecked	Unchecked	Unchecked	Unchecked	Unchecked	Unchecked					Not interested	No
1325	33	Male		Unchecked	Unchecked	Unchecked	Unchecked	Unchecked	Unchecked	Unchecked	Unchecked	Unchecked
1326	65	Male	Yes	Unchecked	Unchecked	Unchecked	Unchecked	Unchecked	Unchecked	Unchecked	Unchecked	Unchecked				<5	PHQ-9	No	0- Not at all	1- Several days	1- Several days	1- Several days	1- Several days	0- Not at all	0- Not at all	0- Not at all	0- Not at all	4
1327	61	Female	Yes	Unchecked	Unchecked	Unchecked	Unchecked	Unchecked	Unchecked	Unchecked	Unchecked	Unchecked				<5	PHQ-9	No	0- Not at all	0- Not at all	1- Several days	0- Not at all	0- Not at all	1- Several days	0- Not at all	0- Not at all	0- Not at all	2
1328	61	Female	No	Unchecked	Unchecked	Unchecked	Unchecked	Unchecked	Unchecked	Unchecked	Unchecked	Unchecked					Not interested	No
1329	63	Male	No	Unchecked	Unchecked	Unchecked	Unchecked	Unchecked	Unchecked	Unchecked	Unchecked	Unchecked					Not interested	No
1330	47	Female		Unchecked	Unchecked	Unchecked	Unchecked	Unchecked	Unchecked	Unchecked	Unchecked	Unchecked
1331	53	Female	Yes	Unchecked	Unchecked	Unchecked	Unchecked	Unchecked	Unchecked	Unchecked	Unchecked	Unchecked				<5	PHQ-9	No	0- Not at all	0- Not at all	0- Not at all	1- Several days	0- Not at all	0- Not at all	0- Not at all	0- Not at all	0- Not at all	1
1332	72	Male	No	Unchecked	Unchecked	Unchecked	Unchecked	Unchecked	Unchecked	Unchecked	Unchecked	Unchecked					Not interested	No
1333	40	Female	No	Unchecked	Unchecked	Unchecked	Unchecked	Unchecked	Unchecked	Unchecked	Unchecked	Unchecked					Not interested	No
1334	42	Male	Yes	Unchecked	Unchecked	Unchecked	Unchecked	Unchecked	Unchecked	Unchecked	Unchecked	Unchecked		No		5-19		Yes	1- Several days	1- Several days	2- More than half the days	2- More than half the days	2- More than half the days	1- Several days	2- More than half the days	0- Not at all	0- Not at all	11
1335	48	Male	Yes	Unchecked	Unchecked	Unchecked	Unchecked	Unchecked	Unchecked	Unchecked	Unchecked	Unchecked		No		5-19		Yes	0- Not at all	0- Not at all	0- Not at all	1- Several days	3- Nearly every day	1- Several days	0- Not at all	1- Several days	0- Not at all	6
1336	67	Female		Unchecked	Unchecked	Unchecked	Unchecked	Unchecked	Unchecked	Unchecked	Unchecked	Unchecked
1337	61	Female	Yes	Unchecked	Unchecked	Unchecked	Unchecked	Unchecked	Unchecked	Unchecked	Unchecked	Unchecked				<5	PHQ-9	No	0- Not at all	0- Not at all	1- Several days	1- Several days	0- Not at all	1- Several days	0- Not at all	0- Not at all	0- Not at all	3
1338	60	Female		Unchecked	Unchecked	Unchecked	Unchecked	Unchecked	Unchecked	Unchecked	Unchecked	Unchecked
1339	50	Male	Yes	Unchecked	Unchecked	Unchecked	Unchecked	Unchecked	Unchecked	Unchecked	Unchecked	Unchecked		No		5-19		Yes	2- More than half the days	3- Nearly every day	3- Nearly every day	3- Nearly every day	0- Not at all	1- Several days	2- More than half the days	2- More than half the days	0- Not at all	16
1340	64	Female	No	Unchecked	Unchecked	Unchecked	Unchecked	Unchecked	Unchecked	Unchecked	Unchecked	Unchecked					Not interested	No
1341	33	Male		Unchecked	Unchecked	Unchecked	Unchecked	Unchecked	Unchecked	Unchecked	Unchecked	Unchecked					Phone number(s) invalid	No
1342	42	Male	No	Unchecked	Unchecked	Unchecked	Unchecked	Unchecked	Unchecked	Unchecked	Unchecked	Unchecked					Not interested	No
1343	43	Female	Yes	Unchecked	Unchecked	Unchecked	Checked	Unchecked	Unchecked	Unchecked	Unchecked	Unchecked					Inflammatory bowel disease	No	0- Not at all	0- Not at all	3- Nearly every day	3- Nearly every day	0- Not at all	3- Nearly every day	0- Not at all	0- Not at all	0- Not at all	9
1344	47	Female	Yes	Unchecked	Unchecked	Unchecked	Unchecked	Unchecked	Unchecked	Unchecked	Unchecked	Unchecked	No			<5	PHQ-9	No	0- Not at all	0- Not at all	1- Several days	1- Several days	1- Several days	1- Several days	0- Not at all	0- Not at all	0- Not at all	4
