# Supplementary material for: Role of magnesium supplementation in the treatment of depression: A randomized clinical trial
Source: PLoS One. 2017 Jun 27;12(6):e0180067. doi: 10.1371/journal.pone.0180067 (PMC5487054; doi:10.1371/journal.pone.0180067)
Supplement: S5 File — (XLSX) [file pone.0180067.s005.xlsx]

## Sheet: MagnesiumForDepressi_DATA_LABEL
Record ID	Event Name	Gender	Interested in participating?	Have you ever been told by your physician that you have any of the following? (choice=Kidney disease)	Have you ever been told by your physician that you have any of the following? (choice=Irritable bowel disease)	Have you ever been told by your physician that you have any of the following? (choice=Inflammatory bowel disease)	Have you ever been told by your physician that you have any of the following? (choice=Gastritis)	Have you ever been told by your physician that you have any of the following? (choice=Gastric reflux (GERD))	Have you ever been told by your physician that you have any of the following? (choice=Chronic diarrhea)	Have you ever been told by your physician that you have any of the following? (choice=Bipolar disorder, personality disorder or schizophrenia)	Have you ever been told by your physician that you have any of the following? (choice=Myasthenia Gravis)	Have you ever been told by your physician that you have any of the following? (choice=Dementia)	Female Only: Are you pregnant or trying to get pregnant?	Taking any of the disqualifying medications?	Which ones?	PHQ-9	Not eligible	Eligible?	Supplement start	Age	Race (choice=White)	Race (choice=Black or African American)	Race (choice=Hispanic or Mexican American)	Race (choice=Asian)	Race (choice=Other)	Race (choice=Refused)	Female Only: Currently pregnant or trying to get pregnant	Ever been told by your physician that you have: (choice=Kidney disease)	Ever been told by your physician that you have: (choice=Irritable bowel disease)	Ever been told by your physician that you have: (choice=Inflammatory bowel disease)	Ever been told by your physician that you have: (choice=Gastritis)	Ever been told by your physician that you have: (choice=Gastric reflux (GERD))	Ever been told by your physician that you have: (choice=Chronic diarrhea)	Ever been told by your physician that you have: (choice=Bipolar disorder, personality disorder or schizophrenia)	Ever been told by your physician that you have: (choice=Myasthenia Gravis)	Ever been told by your physician that you have: (choice=Dementia)	Medications	Herbal, nutritional, vitamin, mineral supplements	Current Treatment for depression (choice=None)	Current Treatment for depression (choice=Medication)	Current Treatment for depression (choice=Psychotherapy)	Current Treatment for depression (choice=Other)	Medication used for treatment (choice=SSRI)	Medication used for treatment (choice=SNRI)	Medication used for treatment (choice=Tricyclic)	Medication used for treatment (choice=Bupropion (Wellbutrin))	Medication used for treatment (choice=MAOI)	Medication used for treatment (choice=Antipsychotic)	Treatment for depression: Other
1	Telephone Screen	Female	Yes	Unchecked	Unchecked	Unchecked	Unchecked	Unchecked	Unchecked	Unchecked	Unchecked	Unchecked	No	No		5-19		Yes
1	Baseline																		Week 1	56	Checked	Unchecked	Unchecked	Unchecked	Unchecked	Unchecked	No	Unchecked	Unchecked	Unchecked	Unchecked	Unchecked	Unchecked	Unchecked	Unchecked	Unchecked	hydrochlororthiazide zetia celexa diovan protonix molaxicam buprion 150 x2/d colace 3/d	fish oil flax seed oil MVI - centrum D3 1000 mg/d echinaciea B12 black cohosh 40mg nighttime baby aspirin hydroxycut for weight loss-no caffeine	Unchecked	Checked	Unchecked	Unchecked	Unchecked	Unchecked	Unchecked	Checked	Unchecked	Unchecked
1	Week 2
1	Week 4
1	Week 6
1	Week 8
1	Week 10
1	Final
2	Telephone Screen	Male	Yes	Unchecked	Unchecked	Unchecked	Unchecked	Unchecked	Unchecked	Unchecked	Unchecked	Unchecked		No		5-19		Yes
2	Baseline																		Week 1	62	Checked	Unchecked	Unchecked	Unchecked	Unchecked	Unchecked		Unchecked	Unchecked	Unchecked	Unchecked	Unchecked	Unchecked	Unchecked	Unchecked	Unchecked	flomax buproprion		Unchecked	Checked	Unchecked	Unchecked	Unchecked	Unchecked	Unchecked	Checked	Unchecked	Unchecked
2	Week 2
2	Week 4
2	Week 6
2	Week 8
2	Week 10
2	Final
3	Telephone Screen	Male	Yes	Unchecked	Unchecked	Unchecked	Unchecked	Unchecked	Unchecked	Unchecked	Unchecked	Unchecked		No		5-19		Yes
3	Baseline																		Week 7	64	Checked	Unchecked	Unchecked	Unchecked	Unchecked	Unchecked		Unchecked	Unchecked	Unchecked	Unchecked	Unchecked	Unchecked	Unchecked	Unchecked	Unchecked	Famotidine citalopram-(Celexa)		Unchecked	Checked	Unchecked	Unchecked	Checked	Unchecked	Unchecked	Unchecked	Unchecked	Unchecked
3	Week 2
3	Week 4
3	Week 6
3	Week 8
3	Week 10
3	Final
4	Telephone Screen	Female	Yes	Unchecked	Unchecked	Unchecked	Unchecked	Unchecked	Unchecked	Unchecked	Unchecked	Unchecked	No	No		5-19		Yes
4	Baseline																		Week 1	73	Checked	Unchecked	Unchecked	Unchecked	Unchecked	Unchecked	No	Unchecked	Unchecked	Unchecked	Unchecked	Unchecked	Unchecked	Unchecked	Unchecked	Unchecked	lisinopril trezadone omeprazole hydrochlorothiazide duloxetine (cymbalta) namenda excedrin	MVI-women's one a day	Unchecked	Checked	Unchecked	Unchecked	Unchecked	Checked	Unchecked	Unchecked	Unchecked	Unchecked
4	Week 2
4	Week 4
4	Week 6
4	Week 8
4	Week 10
4	Final
5	Telephone Screen	Male	Yes	Unchecked	Unchecked	Unchecked	Unchecked	Unchecked	Unchecked	Unchecked	Unchecked	Unchecked		No		5-19		Yes
5	Baseline																		Week 1	50	Checked	Unchecked	Unchecked	Unchecked	Unchecked	Unchecked		Unchecked	Unchecked	Unchecked	Unchecked	Unchecked	Unchecked	Unchecked	Unchecked	Unchecked	Flonase panteprazole NA		Checked	Unchecked	Unchecked	Unchecked	Unchecked	Unchecked	Unchecked	Unchecked	Unchecked	Unchecked
5	Week 2
5	Week 4
5	Week 6
5	Week 8
5	Week 10
5	Final
6	Telephone Screen	Female	Yes	Unchecked	Unchecked	Unchecked	Unchecked	Unchecked	Unchecked	Unchecked	Unchecked	Unchecked	No	No		5-19		Yes
6	Baseline																			54	Checked	Unchecked	Unchecked	Unchecked	Unchecked	Unchecked	No	Unchecked	Unchecked	Unchecked	Unchecked	Unchecked	Unchecked	Unchecked	Unchecked	Unchecked	citalopram-Celexa		Unchecked	Checked	Unchecked	Unchecked	Checked	Unchecked	Unchecked	Unchecked	Unchecked	Unchecked
7	Telephone Screen	Female	Yes	Unchecked	Unchecked	Unchecked	Unchecked	Unchecked	Unchecked	Unchecked	Unchecked	Unchecked	No	No		5-19		Yes
7	Baseline																		Week 7	52	Checked	Unchecked	Unchecked	Unchecked	Unchecked	Unchecked	No	Unchecked	Unchecked	Unchecked	Unchecked	Unchecked	Unchecked	Unchecked	Unchecked	Unchecked	lexapro, valaciclovir, prn	MVI-women's gummy	Unchecked	Checked	Checked	Unchecked	Checked	Unchecked	Unchecked	Unchecked	Unchecked	Unchecked
7	Week 2
7	Week 4
7	Week 6
7	Week 8
7	Week 10
7	Final
8	Telephone Screen	Female	Yes	Unchecked	Unchecked	Unchecked	Unchecked	Unchecked	Unchecked	Unchecked	Unchecked	Unchecked	No	No		5-19		Yes
8	Baseline																		Week 1	58	Checked	Unchecked	Unchecked	Unchecked	Unchecked	Unchecked	No	Unchecked	Unchecked	Unchecked	Unchecked	Unchecked	Unchecked	Unchecked	Unchecked	Unchecked	venlafaxine buspirone thyroxine remifemin otc D3 hydroxyzine		Unchecked	Checked	Unchecked	Unchecked	Unchecked	Checked	Unchecked	Unchecked	Unchecked	Unchecked
8	Week 2
8	Week 4
8	Week 6
8	Week 8
8	Week 10
8	Final
9	Telephone Screen	Female	Yes	Unchecked	Unchecked	Unchecked	Unchecked	Unchecked	Unchecked	Unchecked	Unchecked	Unchecked	No	No		5-19		Yes
9	Baseline																		Week 7	65	Checked	Unchecked	Unchecked	Unchecked	Unchecked	Unchecked	No	Unchecked	Unchecked	Unchecked	Unchecked	Unchecked	Unchecked	Unchecked	Unchecked	Unchecked	metformin hydrochlorothiazide lisinopril		Checked	Unchecked	Unchecked	Unchecked	Unchecked	Unchecked	Unchecked	Unchecked	Unchecked	Unchecked
9	Week 2
9	Week 4
9	Week 6
9	Week 8
9	Week 10
9	Final
10	Telephone Screen	Male	Yes	Unchecked	Unchecked	Unchecked	Unchecked	Unchecked	Unchecked	Unchecked	Unchecked	Unchecked		No		5-19		Yes
10	Baseline																		Week 1	41	Unchecked	Checked	Unchecked	Unchecked	Unchecked	Unchecked		Unchecked	Unchecked	Unchecked	Unchecked	Unchecked	Unchecked	Unchecked	Unchecked	Unchecked	sertraline		Unchecked	Checked	Checked	Unchecked	Checked	Unchecked	Unchecked	Unchecked	Unchecked	Unchecked
10	Week 2
10	Week 4
10	Week 6
10	Week 8
10	Week 10
10	Final
11	Telephone Screen	Female	Yes	Unchecked	Unchecked	Unchecked	Unchecked	Unchecked	Unchecked	Unchecked	Unchecked	Unchecked	No	No	taking mag oxide. willing to stop	5-19		Yes
11	Baseline																		Week 7	39	Checked	Unchecked	Unchecked	Unchecked	Unchecked	Unchecked	No	Unchecked	Unchecked	Unchecked	Unchecked	Unchecked	Unchecked	Unchecked	Unchecked	Unchecked	montelukast (singulair)	mag oxide/CoQ10/B-2 probiotic ginger root	Checked	Unchecked	Unchecked	Unchecked	Unchecked	Unchecked	Unchecked	Unchecked	Unchecked	Unchecked
11	Week 2
11	Week 4
11	Week 6
11	Week 8
11	Week 10
11	Final
12	Telephone Screen	Male	Yes	Unchecked	Unchecked	Unchecked	Unchecked	Unchecked	Unchecked	Unchecked	Unchecked	Unchecked		No		5-19		Yes
12	Baseline																		Week 1	22	Checked	Unchecked	Unchecked	Unchecked	Unchecked	Unchecked		Unchecked	Unchecked	Unchecked	Unchecked	Unchecked	Unchecked	Unchecked	Unchecked	Unchecked			Unchecked	Unchecked	Checked	Unchecked	Unchecked	Unchecked	Unchecked	Unchecked	Unchecked	Unchecked
12	Week 2
12	Week 4
12	Week 6
12	Week 8
12	Week 10
12	Final
13	Telephone Screen	Male	Yes	Unchecked	Unchecked	Unchecked	Unchecked	Unchecked	Unchecked	Unchecked	Unchecked	Unchecked		No		5-19		Yes
13	Baseline																		Week 7	59	Checked	Unchecked	Unchecked	Unchecked	Unchecked	Unchecked		Unchecked	Unchecked	Unchecked	Unchecked	Unchecked	Unchecked	Unchecked	Unchecked	Unchecked	Qvar singulair benadryl advair low dose asparin albuterol nexium		Checked	Unchecked	Unchecked	Unchecked	Unchecked	Unchecked	Unchecked	Unchecked	Unchecked	Unchecked
13	Week 2
13	Week 4
13	Week 6
13	Week 8
13	Week 10
13	Final
14	Telephone Screen	Female	Yes	Unchecked	Unchecked	Unchecked	Unchecked	Unchecked	Unchecked	Unchecked	Unchecked	Unchecked	No	No		5-19		Yes
14	Baseline																		Week 7	28	Checked	Unchecked	Unchecked	Unchecked	Unchecked	Unchecked	No	Unchecked	Unchecked	Unchecked	Unchecked	Unchecked	Unchecked	Unchecked	Unchecked	Unchecked	metformin BC	MVI	Checked	Unchecked	Unchecked	Unchecked	Unchecked	Unchecked	Unchecked	Unchecked	Unchecked	Unchecked
14	Week 2
14	Week 4
14	Week 6
14	Week 8
14	Week 10
14	Final
15	Telephone Screen	Male	Yes	Unchecked	Unchecked	Unchecked	Unchecked	Unchecked	Unchecked	Unchecked	Unchecked	Unchecked		No		5-19		Yes
15	Baseline																		Week 7	46	Checked	Unchecked	Unchecked	Unchecked	Unchecked	Unchecked		Unchecked	Unchecked	Unchecked	Unchecked	Unchecked	Unchecked	Unchecked	Unchecked	Unchecked	ibuprofen		Checked	Unchecked	Unchecked	Unchecked	Unchecked	Unchecked	Unchecked	Unchecked	Unchecked	Unchecked
15	Week 2
15	Week 4
15	Week 6
15	Week 8
15	Week 10
15	Final
16	Telephone Screen	Male	Yes	Unchecked	Unchecked	Unchecked	Unchecked	Unchecked	Unchecked	Unchecked	Unchecked	Unchecked		No		5-19		Yes
16	Baseline																		Week 7	58	Checked	Unchecked	Unchecked	Unchecked	Unchecked	Unchecked		Unchecked	Unchecked	Unchecked	Unchecked	Unchecked	Unchecked	Unchecked	Unchecked	Unchecked	sertraline lisinopril simvastatin metformin	MVI CoQ10	Unchecked	Checked	Unchecked	Unchecked	Checked	Unchecked	Unchecked	Unchecked	Unchecked	Unchecked
16	Week 2
16	Week 4
16	Week 6
16	Week 8
16	Week 10
16	Final
17	Telephone Screen	Male	Yes	Unchecked	Unchecked	Unchecked	Unchecked	Unchecked	Unchecked	Unchecked	Unchecked	Unchecked		No		5-19		Yes
17	Baseline																		Week 1	25	Checked	Unchecked	Unchecked	Unchecked	Unchecked	Unchecked		Unchecked	Unchecked	Unchecked	Unchecked	Unchecked	Unchecked	Unchecked	Unchecked	Unchecked			Checked	Unchecked	Unchecked	Unchecked	Unchecked	Unchecked	Unchecked	Unchecked	Unchecked	Unchecked
17	Week 2
17	Week 4
17	Week 6
17	Week 8
17	Week 10
17	Final
18	Telephone Screen	Female	Yes	Unchecked	Unchecked	Unchecked	Unchecked	Unchecked	Unchecked	Unchecked	Unchecked	Unchecked	No	No		5-19		Yes
18	Baseline																		Week 7	60	Checked	Unchecked	Unchecked	Unchecked	Unchecked	Unchecked	No	Unchecked	Unchecked	Unchecked	Unchecked	Unchecked	Unchecked	Unchecked	Unchecked	Unchecked	Venlafaxine		Unchecked	Checked	Unchecked	Unchecked	Unchecked	Checked	Unchecked	Unchecked	Unchecked	Unchecked
18	Week 2
18	Week 4
18	Week 6
18	Week 8
18	Week 10
18	Final
19	Telephone Screen	Female	Yes	Unchecked	Unchecked	Unchecked	Unchecked	Unchecked	Unchecked	Unchecked	Unchecked	Unchecked	No	No		5-19		Yes
19	Baseline																		Week 7	27	Checked	Unchecked	Unchecked	Unchecked	Unchecked	Unchecked	No	Unchecked	Unchecked	Unchecked	Unchecked	Unchecked	Unchecked	Unchecked	Unchecked	Unchecked	ibuprofen		Checked	Unchecked	Unchecked	Unchecked	Unchecked	Unchecked	Unchecked	Unchecked	Unchecked	Unchecked
19	Week 2
19	Week 4
19	Week 6
19	Week 8
19	Week 10
19	Final
20	Telephone Screen	Male	Yes	Unchecked	Unchecked	Unchecked	Unchecked	Unchecked	Unchecked	Unchecked	Unchecked	Unchecked		No		5-19		Yes
20	Baseline																		Week 1	63	Checked	Unchecked	Unchecked	Unchecked	Unchecked	Unchecked		Unchecked	Unchecked	Unchecked	Unchecked	Unchecked	Unchecked	Unchecked	Unchecked	Unchecked	latanoprost chlorthalidone	MVI-will stop	Checked	Unchecked	Unchecked	Unchecked	Unchecked	Unchecked	Unchecked	Unchecked	Unchecked	Unchecked
20	Week 2
20	Week 4
20	Week 6
20	Week 8
20	Week 10
20	Final
21	Telephone Screen	Female	Yes	Unchecked	Unchecked	Unchecked	Unchecked	Unchecked	Unchecked	Unchecked	Unchecked	Unchecked	No	No		5-19		Yes
21	Baseline																		Week 7	25	Checked	Unchecked	Unchecked	Unchecked	Unchecked	Unchecked	No	Unchecked	Unchecked	Unchecked	Unchecked	Unchecked	Unchecked	Unchecked	Unchecked	Unchecked	BC		Checked	Unchecked	Unchecked	Unchecked	Unchecked	Unchecked	Unchecked	Unchecked	Unchecked	Unchecked
21	Week 2
21	Week 4
21	Week 6
21	Week 8
21	Week 10
21	Final
22	Telephone Screen	Male	Yes	Unchecked	Unchecked	Unchecked	Unchecked	Unchecked	Unchecked	Unchecked	Unchecked	Unchecked		No		5-19		Yes
22	Baseline																		Week 1	52	Checked	Unchecked	Unchecked	Unchecked	Unchecked	Unchecked		Unchecked	Unchecked	Unchecked	Unchecked	Unchecked	Unchecked	Unchecked	Unchecked	Unchecked	OTC heartburn		Checked	Unchecked	Unchecked	Unchecked	Unchecked	Unchecked	Unchecked	Unchecked	Unchecked	Unchecked
22	Week 2
22	Week 4
22	Week 6
22	Week 8
22	Week 10
22	Final
23	Telephone Screen	Female	Yes	Unchecked	Unchecked	Unchecked	Unchecked	Unchecked	Unchecked	Unchecked	Unchecked	Unchecked	No	No		5-19		Yes
23	Baseline																		Week 7	61	Checked	Unchecked	Unchecked	Unchecked	Unchecked	Unchecked	No	Unchecked	Unchecked	Unchecked	Unchecked	Unchecked	Unchecked	Unchecked	Unchecked	Unchecked	cozar hydrochlorothiazide klonopin-as needed		Checked	Unchecked	Unchecked	Unchecked	Unchecked	Unchecked	Unchecked	Unchecked	Unchecked	Unchecked
23	Week 2
23	Week 4
23	Week 6
23	Week 8
23	Week 10
23	Final
24	Telephone Screen	Female	Yes	Unchecked	Unchecked	Unchecked	Unchecked	Unchecked	Unchecked	Unchecked	Unchecked	Unchecked	No	No		5-19		Yes
24	Baseline																		Week 1	61	Checked	Unchecked	Unchecked	Unchecked	Unchecked	Unchecked	No	Unchecked	Unchecked	Unchecked	Unchecked	Unchecked	Unchecked	Unchecked	Unchecked	Unchecked	clonazepam levothyroxine buproprion prazosin simvastatin venlafaxine hydrochlorothiazide		Unchecked	Checked	Unchecked	Unchecked	Unchecked	Checked	Unchecked	Checked	Unchecked	Unchecked
24	Week 2
24	Week 4
24	Week 6
24	Week 8
24	Week 10
24	Final
25	Telephone Screen	Female	No	Unchecked	Unchecked	Unchecked	Unchecked	Unchecked	Unchecked	Unchecked	Unchecked	Unchecked	No	No		5-19		Yes
25	Baseline																		Week 1	61	Checked	Unchecked	Unchecked	Unchecked	Unchecked	Unchecked	No	Unchecked	Unchecked	Unchecked	Unchecked	Unchecked	Unchecked	Unchecked	Unchecked	Unchecked	visiprolo fumerate hydrochlothiazide simvastatin potassium citrate metformin low dose asparin alprazelam	multivitmain vitamin D biotin	Checked	Unchecked	Unchecked	Unchecked	Unchecked	Unchecked	Unchecked	Unchecked	Unchecked	Unchecked
25	Week 2
25	Week 4
25	Week 6
25	Week 8
25	Week 10
25	Final
26	Telephone Screen	Male	Yes	Unchecked	Unchecked	Unchecked	Unchecked	Unchecked	Unchecked	Unchecked	Unchecked	Unchecked		No		5-19		Yes
26	Baseline																		Week 7	65	Unchecked	Unchecked	Checked	Unchecked	Unchecked	Unchecked		Unchecked	Unchecked	Unchecked	Unchecked	Unchecked	Unchecked	Unchecked	Unchecked	Unchecked	lisinopril simvastin clonozapam cialis	omega 3 MVI	Unchecked	Unchecked	Unchecked	Checked	Unchecked	Unchecked	Unchecked	Unchecked	Unchecked	Unchecked	meditation breathing exercises
26	Week 2
26	Week 4
26	Week 6
26	Week 8
26	Week 10
26	Final
27	Telephone Screen	Female	Yes	Unchecked	Unchecked	Unchecked	Unchecked	Unchecked	Unchecked	Unchecked	Unchecked	Unchecked	No	No		5-19		Yes
27	Baseline																		Week 7	52	Checked	Unchecked	Unchecked	Unchecked	Unchecked	Unchecked	No	Unchecked	Unchecked	Unchecked	Unchecked	Unchecked	Unchecked	Unchecked	Unchecked	Unchecked	Citalopram cetirizene-allergies	MVI	Unchecked	Checked	Unchecked	Unchecked	Checked	Unchecked	Unchecked	Unchecked	Unchecked	Unchecked
27	Week 2
27	Week 4
27	Week 6
27	Week 8
27	Week 10
27	Final
28	Telephone Screen	Female	Yes	Unchecked	Unchecked	Unchecked	Unchecked	Unchecked	Unchecked	Unchecked	Unchecked	Unchecked	No	No		5-19		Yes
28	Baseline																		Week 7	61	Checked	Unchecked	Unchecked	Unchecked	Unchecked	Unchecked	No	Unchecked	Unchecked	Unchecked	Unchecked	Unchecked	Unchecked	Unchecked	Unchecked	Unchecked	metformin insulin victoza citalopram lorazepam bupriorion lisinopril prevastatin modafanil allegra prevacid flonase baby asparin		Unchecked	Checked	Unchecked	Unchecked	Checked	Checked	Unchecked	Checked	Unchecked	Unchecked
28	Week 2
28	Week 4
28	Week 6
28	Week 8
28	Week 10
28	Final
29	Telephone Screen	Male	Yes	Unchecked	Unchecked	Unchecked	Unchecked	Unchecked	Unchecked	Unchecked	Unchecked	Unchecked		No		5-19		Yes
29	Baseline																		Week 1	61	Checked	Unchecked	Unchecked	Unchecked	Unchecked	Unchecked		Unchecked	Unchecked	Unchecked	Unchecked	Unchecked	Unchecked	Unchecked	Unchecked	Unchecked	paroxetine simvastatin omeprazole methylphenidate hydrochloroquine furosemide lactulose carvedilol asparin	MVI	Unchecked	Unchecked	Checked	Checked	Unchecked	Unchecked	Unchecked	Unchecked	Unchecked	Unchecked	meditation AA meetings
29	Week 2
29	Week 4
29	Week 6
29	Week 8
29	Week 10
29	Final
30	Telephone Screen	Male	Yes	Unchecked	Unchecked	Unchecked	Unchecked	Unchecked	Unchecked	Unchecked	Unchecked	Unchecked		No		5-19		Yes
30	Baseline																		Week 1	60	Checked	Unchecked	Unchecked	Unchecked	Unchecked	Unchecked		Unchecked	Unchecked	Unchecked	Unchecked	Unchecked	Unchecked	Unchecked	Unchecked	Unchecked	flonase	MVI fish oil kelp aflotoxim	Checked	Unchecked	Unchecked	Unchecked	Unchecked	Unchecked	Unchecked	Unchecked	Unchecked	Unchecked
30	Week 2
30	Week 4
30	Week 6
30	Week 8
30	Week 10
30	Final
31	Telephone Screen	Female	Yes	Unchecked	Unchecked	Unchecked	Unchecked	Unchecked	Unchecked	Unchecked	Unchecked	Unchecked	No	No		5-19		Yes
31	Baseline																		Week 7	44	Checked	Unchecked	Unchecked	Unchecked	Unchecked	Unchecked	No	Unchecked	Unchecked	Unchecked	Unchecked	Unchecked	Unchecked	Unchecked	Unchecked	Unchecked	venlafaxine-Effexor	protein powder	Unchecked	Checked	Unchecked	Unchecked	Unchecked	Checked	Unchecked	Unchecked	Unchecked	Unchecked
31	Week 2
31	Week 4
32	Telephone Screen	Female	Yes	Unchecked	Unchecked	Unchecked	Unchecked	Unchecked	Unchecked	Unchecked	Unchecked	Unchecked	No	No		5-19		Yes
32	Baseline																		Week 1	58	Checked	Unchecked	Unchecked	Unchecked	Unchecked	Unchecked	No	Unchecked	Unchecked	Unchecked	Unchecked	Unchecked	Unchecked	Unchecked	Unchecked	Unchecked	sertraline-zoloft adderol orencia methotrexate flonase loratidine abatacept	folic acid	Unchecked	Checked	Unchecked	Unchecked	Checked	Unchecked	Unchecked	Unchecked	Unchecked	Unchecked
32	Week 2
33	Telephone Screen	Female	Yes	Unchecked	Unchecked	Unchecked	Unchecked	Unchecked	Unchecked	Unchecked	Unchecked	Unchecked	No	No		5-19		Yes
33	Baseline																		Week 1	51	Checked	Unchecked	Unchecked	Unchecked	Unchecked	Unchecked	No	Unchecked	Unchecked	Unchecked	Unchecked	Unchecked	Unchecked	Unchecked	Unchecked	Unchecked	sertraline-zoloft	MVI	Unchecked	Checked	Unchecked	Unchecked	Checked	Unchecked	Unchecked	Unchecked	Unchecked	Unchecked
33	Week 2
33	Week 4
33	Week 6
33	Week 8
33	Week 10
33	Final
34	Telephone Screen	Male	Yes	Unchecked	Unchecked	Unchecked	Unchecked	Unchecked	Unchecked	Unchecked	Unchecked	Unchecked		No		5-19		Yes
34	Baseline																		Week 7	51	Checked	Unchecked	Unchecked	Unchecked	Unchecked	Unchecked		Unchecked	Unchecked	Unchecked	Unchecked	Unchecked	Unchecked	Unchecked	Unchecked	Unchecked	none		Checked	Unchecked	Unchecked	Unchecked	Unchecked	Unchecked	Unchecked	Unchecked	Unchecked	Unchecked
34	Week 2
34	Week 4
34	Week 6
34	Week 8
34	Week 10
34	Final
35	Telephone Screen	Female	Yes	Unchecked	Unchecked	Unchecked	Unchecked	Unchecked	Unchecked	Unchecked	Unchecked	Unchecked	No	No		5-19		Yes
35	Baseline																		Week 1	75	Checked	Unchecked	Unchecked	Unchecked	Unchecked	Unchecked	No	Unchecked	Unchecked	Unchecked	Unchecked	Unchecked	Unchecked	Unchecked	Unchecked	Unchecked	furosemide sertraline-zoloft potassium iron xarelto protonix ativan nebulizer		Unchecked	Checked	Unchecked	Unchecked	Checked	Unchecked	Unchecked	Unchecked	Unchecked	Unchecked
35	Week 2
35	Week 4
36	Telephone Screen	Male	Yes	Unchecked	Unchecked	Unchecked	Unchecked	Unchecked	Unchecked	Unchecked	Unchecked	Unchecked		No		5-19		Yes
36	Baseline																		Week 1	57	Checked	Unchecked	Unchecked	Unchecked	Unchecked	Unchecked		Unchecked	Unchecked	Unchecked	Unchecked	Unchecked	Unchecked	Unchecked	Unchecked	Unchecked	cymbalta lunesta robaxin prn ibuprofen prn	B-12 Vit D	Unchecked	Unchecked	Checked	Unchecked	Unchecked	Unchecked	Unchecked	Unchecked	Unchecked	Unchecked
36	Week 2
36	Week 4
36	Week 6
36	Week 8
36	Week 10
37	Telephone Screen	Male	Yes	Unchecked	Unchecked	Unchecked	Unchecked	Unchecked	Unchecked	Unchecked	Unchecked	Unchecked		No		5-19		Yes
37	Baseline																		Week 1	60	Checked	Unchecked	Unchecked	Unchecked	Unchecked	Unchecked		Unchecked	Unchecked	Unchecked	Unchecked	Unchecked	Unchecked	Unchecked	Unchecked	Unchecked	gabapentin atenolol pantoprazole	MVI	Checked	Unchecked	Unchecked	Unchecked	Unchecked	Unchecked	Unchecked	Unchecked	Unchecked	Unchecked
37	Week 2
37	Week 4
37	Week 6
37	Week 8
37	Week 10
37	Final
38	Telephone Screen	Female	Yes	Unchecked	Unchecked	Unchecked	Unchecked	Unchecked	Unchecked	Unchecked	Unchecked	Unchecked	No	No		5-19		Yes
38	Baseline																		Week 7	42	Checked	Unchecked	Unchecked	Unchecked	Unchecked	Unchecked	No	Unchecked	Unchecked	Unchecked	Unchecked	Unchecked	Unchecked	Unchecked	Unchecked	Unchecked	citalopram clonazepam amitriptyline synthroid birth control		Unchecked	Checked	Unchecked	Unchecked	Checked	Unchecked	Checked	Unchecked	Unchecked	Unchecked
38	Week 2
38	Week 4
38	Week 6
38	Week 8
38	Week 10
38	Final
39	Telephone Screen	Female	Yes	Unchecked	Unchecked	Unchecked	Unchecked	Unchecked	Unchecked	Unchecked	Unchecked	Unchecked	No	No		5-19		Yes
39	Baseline																		Week 7	53	Checked	Unchecked	Unchecked	Unchecked	Unchecked	Unchecked	No	Unchecked	Unchecked	Unchecked	Unchecked	Unchecked	Unchecked	Unchecked	Unchecked	Unchecked	proair singular flovent nebulizer/albuterol hydrochlorothiazide atopical premarin cream	MVI	Unchecked	Unchecked	Checked	Unchecked	Unchecked	Unchecked	Unchecked	Unchecked	Unchecked	Unchecked
39	Week 2
40	Telephone Screen	Female	Yes	Unchecked	Unchecked	Unchecked	Unchecked	Unchecked	Unchecked	Unchecked	Unchecked	Unchecked	No	No		5-19		Yes
40	Baseline																		Week 1	47	Checked	Unchecked	Unchecked	Unchecked	Unchecked	Unchecked	No	Unchecked	Unchecked	Unchecked	Unchecked	Unchecked	Unchecked	Unchecked	Unchecked	Unchecked	tamoxifen protexin citalopram-celexa	MVI sporadically-will not take	Unchecked	Checked	Unchecked	Unchecked	Checked	Unchecked	Unchecked	Unchecked	Unchecked	Unchecked
40	Week 2
40	Week 4
40	Week 6
40	Week 8
40	Week 10
40	Final
41	Telephone Screen	Female	Yes	Unchecked	Unchecked	Unchecked	Unchecked	Unchecked	Unchecked	Unchecked	Unchecked	Unchecked	No	No		5-19		Yes
41	Baseline																		Week 1	58	Unchecked	Checked	Unchecked	Unchecked	Unchecked	Unchecked	No	Unchecked	Unchecked	Unchecked	Unchecked	Unchecked	Unchecked	Unchecked	Unchecked	Unchecked	zoloft calcitriol lisinopril lipitor hydrochlorothiazide levothyroxine-synthroid oxaproxin-daypro formula 303-arthritis calcium carbonate		Unchecked	Checked	Checked	Unchecked	Unchecked	Unchecked	Unchecked	Unchecked	Unchecked	Unchecked
41	Week 2
41	Week 4
41	Week 6
41	Week 8
41	Week 10
41	Final
42	Telephone Screen	Male	Yes	Unchecked	Unchecked	Unchecked	Unchecked	Unchecked	Unchecked	Unchecked	Unchecked	Unchecked		No		5-19		Yes
42	Baseline																		Week 1	45	Checked	Unchecked	Unchecked	Unchecked	Unchecked	Unchecked		Unchecked	Unchecked	Unchecked	Unchecked	Unchecked	Unchecked	Unchecked	Unchecked	Unchecked	asparin advil clonazepam prilosec *none daily	Vit D B complex both only when sick	Unchecked	Unchecked	Checked	Unchecked	Unchecked	Unchecked	Unchecked	Unchecked	Unchecked	Unchecked
42	Week 2
42	Week 4
42	Week 6
42	Week 8
42	Week 10
42	Final
43	Telephone Screen	Male	Yes	Unchecked	Unchecked	Unchecked	Unchecked	Unchecked	Unchecked	Unchecked	Unchecked	Unchecked		No		5-19		Yes
43	Baseline																		Week 7	24	Checked	Unchecked	Unchecked	Unchecked	Unchecked	Unchecked		Unchecked	Unchecked	Unchecked	Unchecked	Unchecked	Unchecked	Unchecked	Unchecked	Unchecked	bupropion		Unchecked	Checked	Unchecked	Unchecked	Unchecked	Unchecked	Unchecked	Checked	Unchecked	Unchecked
43	Week 2
43	Week 4
43	Week 6
43	Week 8
43	Week 10
43	Final
44	Telephone Screen	Female	Yes	Unchecked	Unchecked	Unchecked	Unchecked	Unchecked	Unchecked	Unchecked	Unchecked	Unchecked	No	No		5-19		Yes
44	Baseline																			66	Checked	Unchecked	Unchecked	Unchecked	Unchecked	Unchecked		Unchecked	Unchecked	Unchecked	Unchecked	Unchecked	Unchecked	Unchecked	Unchecked	Unchecked			Unchecked	Unchecked	Unchecked	Unchecked	Unchecked	Unchecked	Unchecked	Unchecked	Unchecked	Unchecked
45	Telephone Screen	Female	Yes	Unchecked	Unchecked	Unchecked	Unchecked	Unchecked	Unchecked	Unchecked	Unchecked	Unchecked	No	No		5-19		Yes
45	Baseline																		Week 1	67	Checked	Unchecked	Unchecked	Unchecked	Unchecked	Unchecked	No	Unchecked	Unchecked	Unchecked	Unchecked	Unchecked	Unchecked	Unchecked	Unchecked	Unchecked	lisinopril provacal	centrum silver calcium tylenol/ibuprofen as needed	Checked	Unchecked	Unchecked	Unchecked	Unchecked	Unchecked	Unchecked	Unchecked	Unchecked	Unchecked
45	Week 2
45	Week 4
45	Week 6
45	Week 8
45	Week 10
45	Final
46	Telephone Screen	Female	Yes	Unchecked	Unchecked	Unchecked	Unchecked	Unchecked	Unchecked	Unchecked	Unchecked	Unchecked	No	No		5-19		Yes
46	Baseline																		Week 7	59	Checked	Unchecked	Unchecked	Unchecked	Unchecked	Unchecked	No	Unchecked	Unchecked	Unchecked	Unchecked	Unchecked	Unchecked	Unchecked	Unchecked	Unchecked	antihistamine/diphenylhydramine Vit D acidopholis clozepam citalipram	MVI women's one a day	Unchecked	Checked	Unchecked	Unchecked	Checked	Unchecked	Unchecked	Unchecked	Unchecked	Unchecked
46	Week 2
46	Week 4
46	Week 6
46	Week 8
46	Week 10
46	Final
47	Telephone Screen	Female	Yes	Unchecked	Unchecked	Unchecked	Unchecked	Unchecked	Unchecked	Unchecked	Unchecked	Unchecked	No	No		5-19		Yes
47	Baseline																		Week 1	66	Checked	Unchecked	Unchecked	Unchecked	Unchecked	Unchecked	No	Unchecked	Unchecked	Unchecked	Unchecked	Unchecked	Unchecked	Unchecked	Unchecked	Unchecked	hydrochlorothiazide sertraline-zoloft		Unchecked	Checked	Unchecked	Unchecked	Checked	Unchecked	Unchecked	Unchecked	Unchecked	Unchecked
47	Week 2
47	Week 4
47	Week 6
47	Week 8
47	Week 10
47	Final
48	Telephone Screen	Female	Yes	Unchecked	Unchecked	Unchecked	Unchecked	Unchecked	Unchecked	Unchecked	Unchecked	Unchecked	No	No		5-19		Yes
48	Baseline																		Week 7	57	Checked	Unchecked	Unchecked	Unchecked	Unchecked	Unchecked	No	Unchecked	Unchecked	Unchecked	Unchecked	Unchecked	Unchecked	Unchecked	Unchecked	Unchecked		MVI	Checked	Unchecked	Unchecked	Unchecked	Unchecked	Unchecked	Unchecked	Unchecked	Unchecked	Unchecked
48	Week 2
48	Week 4
48	Week 6
48	Week 8
48	Week 10
48	Final
49	Telephone Screen	Female	Yes	Unchecked	Unchecked	Unchecked	Unchecked	Unchecked	Unchecked	Unchecked	Unchecked	Unchecked	No	No		5-19		Yes
49	Baseline																			46	Checked	Unchecked	Unchecked	Unchecked	Unchecked	Unchecked		Unchecked	Unchecked	Unchecked	Unchecked	Unchecked	Unchecked	Unchecked	Unchecked	Unchecked			Unchecked	Unchecked	Unchecked	Unchecked	Unchecked	Unchecked	Unchecked	Unchecked	Unchecked	Unchecked
50	Telephone Screen	Female	Yes	Unchecked	Unchecked	Unchecked	Unchecked	Unchecked	Unchecked	Unchecked	Unchecked	Unchecked	No	No		5-19		Yes
50	Baseline																		Week 7	63	Checked	Unchecked	Unchecked	Unchecked	Unchecked	Unchecked	No	Unchecked	Unchecked	Unchecked	Unchecked	Unchecked	Unchecked	Unchecked	Unchecked	Unchecked	wellbutrin escitalopram-lexapro xanax tylenol for arthritis		Unchecked	Checked	Unchecked	Unchecked	Checked	Unchecked	Unchecked	Checked	Unchecked	Unchecked
50	Week 2
50	Week 4
50	Week 6
50	Week 8
50	Week 10
50	Final
51	Telephone Screen	Female	Yes	Unchecked	Unchecked	Unchecked	Unchecked	Unchecked	Unchecked	Unchecked	Unchecked	Unchecked	No	No		5-19		Yes
51	Baseline																		Week 7	60	Checked	Unchecked	Unchecked	Unchecked	Unchecked	Unchecked	No	Unchecked	Unchecked	Unchecked	Unchecked	Unchecked	Unchecked	Unchecked	Unchecked	Unchecked	simvastatin loratadine lorazepam sertraline fluticasone omeprazole albuterol cyanocobalamin fibercon calcium cholecalciferol glucosamine	MVI	Unchecked	Checked	Unchecked	Unchecked	Checked	Unchecked	Unchecked	Unchecked	Unchecked	Checked
51	Week 2
51	Week 4
51	Week 6
51	Week 8
51	Week 10
51	Final
52	Telephone Screen	Female	Yes	Unchecked	Unchecked	Unchecked	Unchecked	Unchecked	Unchecked	Unchecked	Unchecked	Unchecked	No	No		5-19		Yes
52	Baseline																		Week 1	61	Checked	Unchecked	Unchecked	Unchecked	Unchecked	Unchecked	No	Unchecked	Unchecked	Unchecked	Unchecked	Unchecked	Unchecked	Unchecked	Unchecked	Unchecked	lantus insulin novalog insulin baby asparin metoprolol losartin isosorbide atorvastatin lasix	B2 sometimes	Checked	Unchecked	Unchecked	Unchecked	Unchecked	Unchecked	Unchecked	Unchecked	Unchecked	Unchecked
52	Week 2
52	Week 4
52	Week 6
53	Telephone Screen	Female	Yes	Unchecked	Unchecked	Unchecked	Unchecked	Unchecked	Unchecked	Unchecked	Unchecked	Unchecked	No	No		5-19		Yes
53	Baseline																		Week 7	72	Checked	Unchecked	Unchecked	Unchecked	Unchecked	Unchecked	No	Unchecked	Unchecked	Unchecked	Unchecked	Unchecked	Unchecked	Unchecked	Unchecked	Unchecked	crestor atenolol D3 clonazepam coltrazine cyanocobalamin furosemide potassium chloride polyethylene glycol venlafaxine	MVI melatonin	Unchecked	Checked	Unchecked	Unchecked	Unchecked	Checked	Unchecked	Unchecked	Unchecked	Unchecked
53	Week 2
53	Week 4
53	Week 6
53	Week 8
53	Week 10
53	Final
54	Telephone Screen	Female	Yes	Unchecked	Unchecked	Unchecked	Unchecked	Unchecked	Unchecked	Unchecked	Unchecked	Unchecked	No	No		5-19		Yes
54	Baseline																		Week 7	44	Checked	Unchecked	Unchecked	Unchecked	Unchecked	Unchecked	No	Unchecked	Unchecked	Unchecked	Unchecked	Unchecked	Unchecked	Unchecked	Unchecked	Unchecked	albuterol fluticasone carbamazepine Quetiapine estrodial		Unchecked	Checked	Unchecked	Unchecked	Unchecked	Unchecked	Unchecked	Unchecked	Unchecked	Checked
54	Week 2
54	Week 4
54	Week 6
54	Week 8
54	Week 10
54	Final
55	Telephone Screen	Female	Yes	Unchecked	Unchecked	Unchecked	Unchecked	Unchecked	Unchecked	Unchecked	Unchecked	Unchecked	No	No		5-19		Yes
55	Baseline																		Week 1	69	Checked	Unchecked	Unchecked	Unchecked	Unchecked	Unchecked	No	Unchecked	Unchecked	Unchecked	Unchecked	Unchecked	Unchecked	Unchecked	Unchecked	Unchecked	novolog pen atenolol losartan potassium pantroprazole bupropion pravastatin gabapentin asparin tramadol	fish oil	Unchecked	Checked	Checked	Unchecked	Unchecked	Unchecked	Unchecked	Checked	Unchecked	Unchecked
55	Week 2
55	Week 4
55	Week 6
55	Week 8
55	Week 10
55	Final
56	Telephone Screen	Female	Yes	Unchecked	Unchecked	Unchecked	Unchecked	Unchecked	Unchecked	Unchecked	Unchecked	Unchecked	No	No		5-19		Yes
56	Baseline																		Week 7	64	Checked	Unchecked	Unchecked	Unchecked	Unchecked	Unchecked	No	Unchecked	Unchecked	Unchecked	Unchecked	Unchecked	Unchecked	Unchecked	Unchecked	Unchecked	Singulair, daily Qvar, inhaler 2x/day Foradil-inhaler 2x/day Xopenex HFA-inhaler, as needed Celebrex, daily Mirapex, daily Imitrex, as needed Ultraset, as needed Prilosec, daily Ambien, as needed	Vit C vit D B-12	Checked	Unchecked	Unchecked	Unchecked	Unchecked	Unchecked	Unchecked	Unchecked	Unchecked	Unchecked
56	Week 2
57	Telephone Screen	Female	Yes	Unchecked	Unchecked	Unchecked	Unchecked	Unchecked	Unchecked	Unchecked	Unchecked	Unchecked	No	No		5-19		Yes
57	Baseline																			62	Checked	Unchecked	Unchecked	Unchecked	Unchecked	Unchecked		Unchecked	Unchecked	Unchecked	Unchecked	Unchecked	Unchecked	Unchecked	Unchecked	Unchecked			Unchecked	Unchecked	Unchecked	Unchecked	Unchecked	Unchecked	Unchecked	Unchecked	Unchecked	Unchecked
58	Telephone Screen	Female	Yes	Unchecked	Unchecked	Unchecked	Unchecked	Unchecked	Unchecked	Unchecked	Unchecked	Unchecked	No	No		5-19		Yes
58	Baseline																		Week 7	42	Checked	Unchecked	Unchecked	Unchecked	Unchecked	Unchecked	No	Unchecked	Unchecked	Unchecked	Unchecked	Unchecked	Unchecked	Unchecked	Unchecked	Unchecked	depo provera prevacid allegra citalopram-celexa	Vit D	Unchecked	Checked	Checked	Unchecked	Checked	Unchecked	Unchecked	Unchecked	Unchecked	Unchecked
58	Week 2
58	Week 4
58	Week 6
58	Week 8
58	Week 10
58	Final
59	Telephone Screen	Female	Yes	Unchecked	Unchecked	Unchecked	Unchecked	Unchecked	Unchecked	Unchecked	Unchecked	Unchecked	No	No		5-19		Yes
59	Baseline																		Week 1	40	Checked	Unchecked	Unchecked	Unchecked	Unchecked	Unchecked	No	Unchecked	Unchecked	Unchecked	Unchecked	Unchecked	Unchecked	Unchecked	Unchecked	Unchecked	advair albuterol rescue inhaler lamotrigine fluoxetine-prozac ritalan hydrochlorothiazide		Unchecked	Checked	Checked	Unchecked	Checked	Unchecked	Unchecked	Unchecked	Unchecked	Unchecked
59	Week 2
59	Week 4
59	Week 6
59	Week 8
59	Week 10
59	Final
60	Telephone Screen	Female	Yes	Unchecked	Unchecked	Unchecked	Unchecked	Unchecked	Unchecked	Unchecked	Unchecked	Unchecked	No	No		5-19		Yes
60	Baseline																		Week 7	34	Checked	Unchecked	Unchecked	Unchecked	Unchecked	Unchecked	No	Unchecked	Unchecked	Unchecked	Unchecked	Unchecked	Unchecked	Unchecked	Unchecked	Unchecked	venlafaxine-effexor Klonopin	mvi Vit B complex omega 3	Unchecked	Checked	Checked	Unchecked	Unchecked	Checked	Unchecked	Unchecked	Unchecked	Unchecked
60	Week 2
60	Week 4
60	Week 6
60	Week 8
60	Week 10
60	Final
61	Telephone Screen	Male	Yes	Unchecked	Unchecked	Unchecked	Unchecked	Unchecked	Unchecked	Unchecked	Unchecked	Unchecked		No		5-19		Yes
61	Baseline																		Week 1	51	Checked	Unchecked	Unchecked	Unchecked	Unchecked	Unchecked		Unchecked	Unchecked	Unchecked	Unchecked	Unchecked	Unchecked	Unchecked	Unchecked	Unchecked	alpha lipoic acid tyleonol buspirone calcipotrienne topical D3 clobetasol topical benadryl folic acid prevagen sertraline-zoloft lisinopril lorothyroxine lorazepam ropinirole-requip triamcinolone ketoconazole cream hydrocortizone cream motrin		Unchecked	Checked	Unchecked	Unchecked	Checked	Unchecked	Unchecked	Unchecked	Unchecked	Unchecked
61	Week 2
61	Week 4
61	Week 6
61	Week 8
61	Week 10
61	Final
62	Telephone Screen	Female	Yes	Unchecked	Unchecked	Unchecked	Unchecked	Unchecked	Unchecked	Unchecked	Unchecked	Unchecked	No	No		5-19		Yes
62	Baseline																		Week 1	61	Checked	Unchecked	Unchecked	Unchecked	Unchecked	Unchecked	No	Unchecked	Unchecked	Unchecked	Unchecked	Unchecked	Unchecked	Unchecked	Unchecked	Unchecked	lisinopril velaxafine-effexor		Unchecked	Checked	Unchecked	Unchecked	Unchecked	Checked	Unchecked	Unchecked	Unchecked	Unchecked
62	Week 2
62	Week 4
62	Week 6
62	Week 8
62	Week 10
62	Final
63	Telephone Screen	Female	Yes	Unchecked	Unchecked	Unchecked	Unchecked	Unchecked	Unchecked	Unchecked	Unchecked	Unchecked	No	No		5-19		Yes
63	Baseline																		Week 1	66	Checked	Unchecked	Unchecked	Unchecked	Unchecked	Unchecked	No	Unchecked	Unchecked	Unchecked	Unchecked	Unchecked	Unchecked	Unchecked	Unchecked	Unchecked	sertraline nexium armourthyroid asparin Zetia crestor meloxicam		Unchecked	Checked	Checked	Unchecked	Checked	Unchecked	Unchecked	Unchecked	Unchecked	Unchecked
63	Week 2
63	Week 4
63	Week 6
63	Week 8
63	Week 10
63	Final
64	Telephone Screen	Female	Yes	Unchecked	Unchecked	Unchecked	Unchecked	Unchecked	Unchecked	Unchecked	Unchecked	Unchecked	No	No		5-19		Yes
64	Baseline																		Week 1	75	Checked	Unchecked	Unchecked	Unchecked	Unchecked	Unchecked	No	Unchecked	Unchecked	Unchecked	Unchecked	Unchecked	Unchecked	Unchecked	Unchecked	Unchecked	venlafaxine-effexor lorazepam pantoprazole simvastin	fish oil glucosatrim colace biotin	Unchecked	Checked	Checked	Unchecked	Unchecked	Checked	Unchecked	Unchecked	Unchecked	Unchecked
64	Week 2
64	Week 4
64	Week 6
64	Week 8
64	Week 10
64	Final
65	Telephone Screen	Female	Yes	Unchecked	Unchecked	Unchecked	Unchecked	Unchecked	Unchecked	Unchecked	Unchecked	Unchecked	No	No		5-19		Yes
65	Baseline																		Week 7	27	Checked	Unchecked	Unchecked	Unchecked	Unchecked	Unchecked	No	Unchecked	Unchecked	Unchecked	Unchecked	Unchecked	Unchecked	Unchecked	Unchecked	Unchecked		Vit D	Unchecked	Unchecked	Checked	Unchecked	Unchecked	Unchecked	Unchecked	Unchecked	Unchecked	Unchecked
65	Week 2
65	Week 4
65	Week 6
65	Week 8
65	Week 10
65	Final
66	Telephone Screen	Male	Yes	Unchecked	Unchecked	Unchecked	Unchecked	Unchecked	Unchecked	Unchecked	Unchecked	Unchecked		No		5-19		Yes
66	Baseline																		Week 7	55	Checked	Unchecked	Unchecked	Unchecked	Unchecked	Unchecked		Unchecked	Unchecked	Unchecked	Unchecked	Unchecked	Unchecked	Unchecked	Unchecked	Unchecked	venlafaxineeffexor bupriopion-wellbutrin buspirone omeprazole		Unchecked	Checked	Checked	Unchecked	Unchecked	Checked	Unchecked	Checked	Unchecked	Unchecked
66	Week 2
66	Week 4
66	Week 6
66	Week 8
66	Week 10
66	Final
67	Telephone Screen	Male	Yes	Unchecked	Unchecked	Unchecked	Unchecked	Unchecked	Unchecked	Unchecked	Unchecked	Unchecked		No		5-19		Yes
67	Baseline																		Week 1	60	Checked	Unchecked	Unchecked	Unchecked	Unchecked	Unchecked		Unchecked	Unchecked	Unchecked	Unchecked	Unchecked	Unchecked	Unchecked	Unchecked	Unchecked	citalopram-celexa flomax	MVI fish oil	Unchecked	Checked	Unchecked	Unchecked	Checked	Unchecked	Unchecked	Unchecked	Unchecked	Unchecked
67	Week 2
67	Week 4
67	Week 6
67	Week 8
67	Week 10
67	Final
68	Telephone Screen	Female	Yes	Unchecked	Unchecked	Unchecked	Unchecked	Unchecked	Unchecked	Unchecked	Unchecked	Unchecked	No	No		5-19		Yes
68	Baseline																		Week 7	66	Checked	Unchecked	Unchecked	Unchecked	Unchecked	Unchecked	No	Unchecked	Unchecked	Unchecked	Unchecked	Unchecked	Unchecked	Unchecked	Unchecked	Unchecked	atorvastatin bupropion duloxetine glimepiride hydrochlorothiazide insulin losartan pantoprazole pramipexole trazodone		Unchecked	Checked	Unchecked	Unchecked	Unchecked	Unchecked	Unchecked	Checked	Unchecked	Unchecked	Combined reuptake inhibitor
68	Week 2
68	Week 4
68	Week 6
68	Week 8
68	Week 10
68	Final
69	Telephone Screen	Female	Yes	Unchecked	Unchecked	Unchecked	Unchecked	Unchecked	Unchecked	Unchecked	Unchecked	Unchecked	No	No		5-19		Yes
69	Baseline																		Week 1	61	Checked	Unchecked	Unchecked	Unchecked	Unchecked	Unchecked	No	Unchecked	Unchecked	Unchecked	Unchecked	Unchecked	Unchecked	Unchecked	Unchecked	Unchecked		calcium probiotic	Checked	Unchecked	Unchecked	Unchecked	Unchecked	Unchecked	Unchecked	Unchecked	Unchecked	Unchecked
69	Week 2
69	Week 4
69	Week 6
69	Week 8
69	Week 10
69	Final
70	Telephone Screen	Female	Yes	Unchecked	Unchecked	Unchecked	Unchecked	Unchecked	Unchecked	Unchecked	Unchecked	Unchecked	No	No		5-19		Yes
70	Baseline																		Week 1	57	Checked	Unchecked	Unchecked	Unchecked	Unchecked	Unchecked	No	Unchecked	Unchecked	Unchecked	Unchecked	Unchecked	Unchecked	Unchecked	Unchecked	Unchecked	sertraline-zoloft claritin prilosec	Vit D iron	Unchecked	Checked	Unchecked	Unchecked	Checked	Unchecked	Unchecked	Unchecked	Unchecked	Unchecked
70	Week 2
70	Week 4
70	Week 6
70	Week 8
70	Week 10
70	Final
71	Telephone Screen	Female	Yes	Unchecked	Unchecked	Unchecked	Unchecked	Unchecked	Unchecked	Unchecked	Unchecked	Unchecked	No	No		5-19		Yes
71	Baseline																		Week 1	66	Checked	Unchecked	Unchecked	Unchecked	Unchecked	Unchecked	No	Unchecked	Unchecked	Unchecked	Unchecked	Unchecked	Unchecked	Unchecked	Unchecked	Unchecked	celebrex duloxetine - cymbalta estrodial furosemide lancets levothyroxine lisdexamfetamine nexium topiramate warfarin	B12 MVI B2 D3	Unchecked	Checked	Unchecked	Unchecked	Unchecked	Checked	Unchecked	Unchecked	Unchecked	Unchecked
71	Week 2
71	Week 4
71	Week 6
71	Week 8
71	Week 10
71	Final
72	Telephone Screen	Female	Yes	Unchecked	Unchecked	Unchecked	Unchecked	Unchecked	Unchecked	Unchecked	Unchecked	Unchecked	No	No		5-19		Yes
72	Baseline																		Week 1	46	Checked	Unchecked	Unchecked	Unchecked	Unchecked	Unchecked	No	Unchecked	Unchecked	Unchecked	Unchecked	Unchecked	Unchecked	Unchecked	Unchecked	Unchecked	amitriptyline acyclovir synthroid prednisone	biotin B2 prebiotic/probiotic	Unchecked	Checked	Unchecked	Unchecked	Unchecked	Unchecked	Checked	Unchecked	Unchecked	Unchecked
72	Week 2
72	Week 4
72	Week 6
72	Week 8
72	Week 10
72	Final
73	Telephone Screen	Female	Yes	Unchecked	Unchecked	Unchecked	Unchecked	Unchecked	Unchecked	Unchecked	Unchecked	Unchecked	No	No		5-19		Yes
73	Baseline																		Week 1	65	Checked	Unchecked	Unchecked	Unchecked	Unchecked	Unchecked	No	Unchecked	Unchecked	Unchecked	Unchecked	Unchecked	Unchecked	Unchecked	Unchecked	Unchecked	atorvastatin bupropion calcium + Vit D3 methotrexate	mvi	Unchecked	Checked	Unchecked	Unchecked	Unchecked	Unchecked	Unchecked	Checked	Unchecked	Unchecked
73	Week 2
73	Week 4
73	Week 6
73	Week 8
73	Week 10
73	Final
74	Telephone Screen	Male	Yes	Unchecked	Unchecked	Unchecked	Unchecked	Unchecked	Unchecked	Unchecked	Unchecked	Unchecked		No		5-19		Yes
74	Baseline																		Week 7	22	Checked	Unchecked	Unchecked	Unchecked	Unchecked	Unchecked		Unchecked	Unchecked	Unchecked	Unchecked	Unchecked	Unchecked	Unchecked	Unchecked	Unchecked	fluoxetine buspirone		Unchecked	Checked	Checked	Unchecked	Checked	Unchecked	Unchecked	Unchecked	Unchecked	Unchecked
74	Week 2
74	Week 4
74	Week 6
74	Week 8
74	Week 10
74	Final
75	Telephone Screen	Female	Yes	Unchecked	Unchecked	Unchecked	Unchecked	Unchecked	Unchecked	Unchecked	Unchecked	Unchecked	No	No		5-19		Yes
75	Baseline																		Week 1	57	Checked	Unchecked	Unchecked	Unchecked	Unchecked	Unchecked	No	Unchecked	Unchecked	Unchecked	Unchecked	Unchecked	Unchecked	Unchecked	Unchecked	Unchecked	anaprox atenolol omeprazole trazodone venlafaxine (effexor CR) citalopram (celexa) asparin miralax gabapentin metformin simvastatin	chromium fiber calcium MVI	Unchecked	Checked	Unchecked	Unchecked	Checked	Checked	Unchecked	Unchecked	Unchecked	Unchecked	SARI-trazodone
75	Week 2
75	Week 4
75	Week 6
75	Week 8
75	Week 10
75	Final
76	Telephone Screen	Male	Yes	Unchecked	Unchecked	Unchecked	Unchecked	Unchecked	Unchecked	Unchecked	Unchecked	Unchecked		No		5-19		Yes
76	Baseline																		Week 7	53	Checked	Unchecked	Unchecked	Unchecked	Unchecked	Unchecked		Unchecked	Unchecked	Unchecked	Unchecked	Unchecked	Unchecked	Unchecked	Unchecked	Unchecked	simvastatin clonazepam advil		Unchecked	Unchecked	Checked	Unchecked	Unchecked	Unchecked	Unchecked	Unchecked	Unchecked	Unchecked
76	Week 2
76	Week 4
76	Week 6
76	Week 8
76	Week 10
76	Final
77	Telephone Screen	Female	Yes	Unchecked	Unchecked	Unchecked	Unchecked	Unchecked	Unchecked	Unchecked	Unchecked	Unchecked	No	No		5-19		Yes
77	Baseline																		Week 1	52	Checked	Unchecked	Unchecked	Unchecked	Unchecked	Unchecked	No	Unchecked	Unchecked	Unchecked	Unchecked	Unchecked	Unchecked	Unchecked	Unchecked	Unchecked	sertraline (zoloft)	MVI	Unchecked	Checked	Unchecked	Unchecked	Checked	Unchecked	Unchecked	Unchecked	Unchecked	Unchecked
77	Week 2
77	Week 4
77	Week 6
77	Week 8
77	Week 10
77	Final
78	Telephone Screen	Female	Yes	Unchecked	Unchecked	Unchecked	Unchecked	Unchecked	Unchecked	Unchecked	Unchecked	Unchecked	No	No		5-19		Yes
78	Baseline																		Week 1	73	Checked	Unchecked	Unchecked	Unchecked	Unchecked	Unchecked	No	Unchecked	Unchecked	Unchecked	Unchecked	Unchecked	Unchecked	Unchecked	Unchecked	Unchecked	asparin januvia sertraline (zoloft) lisinopril metformin lipitor		Unchecked	Checked	Unchecked	Unchecked	Checked	Unchecked	Unchecked	Unchecked	Unchecked	Unchecked
78	Week 2
78	Week 4
78	Week 6
78	Week 8
78	Week 10
78	Final
79	Telephone Screen	Female	Yes	Unchecked	Unchecked	Unchecked	Unchecked	Unchecked	Unchecked	Unchecked	Unchecked	Unchecked	No	No		5-19		Yes
79	Baseline																		Week 7	45	Checked	Unchecked	Unchecked	Unchecked	Unchecked	Unchecked	No	Unchecked	Unchecked	Unchecked	Unchecked	Unchecked	Unchecked	Unchecked	Unchecked	Unchecked	IUD Merina	MVI	Checked	Unchecked	Unchecked	Unchecked	Unchecked	Unchecked	Unchecked	Unchecked	Unchecked	Unchecked
79	Week 2
79	Week 4
79	Week 6
79	Week 8
79	Week 10
79	Final
80	Telephone Screen	Female	Yes	Unchecked	Unchecked	Unchecked	Unchecked	Unchecked	Unchecked	Unchecked	Unchecked	Unchecked	No	No		5-19		Yes
80	Baseline																		Week 1	27	Checked	Unchecked	Unchecked	Unchecked	Unchecked	Unchecked	No	Unchecked	Unchecked	Unchecked	Unchecked	Unchecked	Unchecked	Unchecked	Unchecked	Unchecked	bupropion-wellbutrin Vit D IUD-merena		Unchecked	Checked	Checked	Unchecked	Unchecked	Unchecked	Unchecked	Checked	Unchecked	Unchecked	mindfulness
80	Week 2
80	Week 4
80	Week 6
80	Week 8
80	Week 10
80	Final
81	Telephone Screen	Female	Yes	Unchecked	Unchecked	Unchecked	Unchecked	Unchecked	Unchecked	Unchecked	Unchecked	Unchecked	No	No		5-19		Yes
81	Baseline																		Week 7	34	Checked	Unchecked	Unchecked	Unchecked	Unchecked	Unchecked		Unchecked	Unchecked	Unchecked	Unchecked	Unchecked	Unchecked	Unchecked	Unchecked	Unchecked	Cholestyramine	MVI	Unchecked	Unchecked	Checked	Unchecked	Unchecked	Unchecked	Unchecked	Unchecked	Unchecked	Unchecked	CBT-every 2 weeks since 2013
81	Week 2
81	Week 4
81	Week 6
81	Week 8
81	Week 10
81	Final
82	Telephone Screen	Female	Yes	Unchecked	Unchecked	Unchecked	Unchecked	Unchecked	Unchecked	Unchecked	Unchecked	Unchecked	No	No		5-19		Yes
82	Baseline																		Week 1	61	Checked	Unchecked	Unchecked	Unchecked	Unchecked	Unchecked	No	Unchecked	Unchecked	Unchecked	Unchecked	Unchecked	Unchecked	Unchecked	Unchecked	Unchecked	adapalene baclofen bupropion Vit D3 diazepam duloxetine (cymbalta) eszopiclone fluticasone levofloxacin - not currently methadone methylphenidate nystatin powder ondansetron oxybutynin propranolol terbinafine triamcinolone	MVI	Unchecked	Checked	Unchecked	Unchecked	Unchecked	Checked	Unchecked	Checked	Unchecked	Unchecked
82	Week 2
82	Week 4
82	Week 6
82	Week 8
82	Week 10
82	Final
83	Telephone Screen	Female	Yes	Unchecked	Unchecked	Unchecked	Unchecked	Unchecked	Unchecked	Unchecked	Unchecked	Unchecked	No	No		5-19		Yes
83	Baseline																		Week 7	50	Checked	Unchecked	Unchecked	Unchecked	Unchecked	Unchecked	No	Unchecked	Unchecked	Unchecked	Unchecked	Unchecked	Unchecked	Unchecked	Unchecked	Unchecked	fluoxetine iron	MVI	Unchecked	Checked	Unchecked	Unchecked	Checked	Unchecked	Unchecked	Unchecked	Unchecked	Unchecked
83	Week 2
83	Week 4
83	Week 6
83	Week 8
83	Week 10
83	Final
84	Telephone Screen	Female	Yes	Unchecked	Unchecked	Unchecked	Unchecked	Unchecked	Unchecked	Unchecked	Unchecked	Unchecked	No	No		5-19		Yes
84	Baseline																		Week 7	32	Checked	Unchecked	Unchecked	Unchecked	Unchecked	Unchecked	No	Unchecked	Unchecked	Unchecked	Unchecked	Unchecked	Unchecked	Unchecked	Unchecked	Unchecked	sertraline (zoloft)		Unchecked	Checked	Unchecked	Unchecked	Checked	Unchecked	Unchecked	Unchecked	Unchecked	Unchecked
84	Week 2
84	Week 4
84	Week 6
84	Week 8
84	Week 10
84	Final
85	Telephone Screen	Female	Yes	Unchecked	Unchecked	Unchecked	Unchecked	Unchecked	Unchecked	Unchecked	Unchecked	Unchecked	No	No		5-19		Yes
85	Baseline																		Week 7	51	Checked	Unchecked	Unchecked	Unchecked	Unchecked	Unchecked	No	Unchecked	Unchecked	Unchecked	Unchecked	Unchecked	Unchecked	Unchecked	Unchecked	Unchecked	synthroid		Checked	Unchecked	Unchecked	Unchecked	Unchecked	Unchecked	Unchecked	Unchecked	Unchecked	Unchecked
85	Week 2
85	Week 4
85	Week 6
85	Week 8
85	Week 10
85	Final
86	Telephone Screen	Male	Yes	Unchecked	Unchecked	Unchecked	Unchecked	Unchecked	Unchecked	Unchecked	Unchecked	Unchecked		No		5-19		Yes
86	Baseline																		Week 7	48	Checked	Unchecked	Unchecked	Unchecked	Unchecked	Unchecked		Unchecked	Unchecked	Unchecked	Unchecked	Unchecked	Unchecked	Unchecked	Unchecked	Unchecked	ambien wellbutrin		Unchecked	Checked	Unchecked	Unchecked	Unchecked	Unchecked	Unchecked	Checked	Unchecked	Unchecked
86	Week 2
86	Week 4
86	Week 6
86	Week 8
86	Week 10
86	Final
87	Telephone Screen	Female	Yes	Unchecked	Unchecked	Unchecked	Unchecked	Unchecked	Unchecked	Unchecked	Unchecked	Unchecked	No	No		5-19		Yes
87	Baseline																			52	Checked	Unchecked	Unchecked	Unchecked	Unchecked	Unchecked	No	Unchecked	Unchecked	Unchecked	Unchecked	Unchecked	Unchecked	Unchecked	Unchecked	Unchecked			Unchecked	Unchecked	Unchecked	Unchecked	Unchecked	Unchecked	Unchecked	Unchecked	Unchecked	Unchecked
88	Telephone Screen	Female	Yes	Unchecked	Unchecked	Unchecked	Unchecked	Unchecked	Unchecked	Unchecked	Unchecked	Unchecked	No	No		5-19		Yes
88	Baseline																		Week 1	51	Checked	Unchecked	Unchecked	Unchecked	Unchecked	Unchecked	No	Unchecked	Unchecked	Unchecked	Unchecked	Unchecked	Unchecked	Unchecked	Unchecked	Unchecked	citalopram	ibuprofen or tylenol zantac	Unchecked	Checked	Unchecked	Unchecked	Checked	Unchecked	Unchecked	Unchecked	Unchecked	Unchecked
88	Week 2
88	Week 4
88	Week 6
88	Week 8
88	Week 10
88	Final
89	Telephone Screen	Female	Yes	Unchecked	Unchecked	Unchecked	Unchecked	Unchecked	Unchecked	Unchecked	Unchecked	Unchecked	No	No		5-19		Yes
89	Baseline																		Week 7	63	Checked	Unchecked	Unchecked	Unchecked	Unchecked	Unchecked	No	Unchecked	Unchecked	Unchecked	Unchecked	Unchecked	Unchecked	Unchecked	Unchecked	Unchecked	lisinopril trazadone-doesn't take often clonazepam-not taking often bupropion	ca, K, mag krill oil probiotic tumeric Vit C	Unchecked	Checked	Checked	Unchecked	Unchecked	Unchecked	Unchecked	Checked	Unchecked	Unchecked
89	Week 2
89	Week 4
89	Week 6
89	Week 8
89	Week 10
89	Final
90	Telephone Screen	Female	Yes	Unchecked	Unchecked	Unchecked	Unchecked	Unchecked	Unchecked	Unchecked	Unchecked	Unchecked	No	No		5-19		Yes
90	Baseline																		Week 1	53	Checked	Unchecked	Unchecked	Unchecked	Unchecked	Unchecked	No	Unchecked	Unchecked	Unchecked	Unchecked	Unchecked	Unchecked	Unchecked	Unchecked	Unchecked		B12 Vit D	Checked	Unchecked	Unchecked	Unchecked	Unchecked	Unchecked	Unchecked	Unchecked	Unchecked	Unchecked
90	Week 2
90	Week 4
90	Week 6
90	Week 8
90	Week 10
90	Final
91	Telephone Screen	Female	Yes	Unchecked	Unchecked	Unchecked	Unchecked	Unchecked	Unchecked	Unchecked	Unchecked	Unchecked	No	No		5-19		Yes
91	Baseline																		Week 7	63	Checked	Unchecked	Unchecked	Unchecked	Unchecked	Unchecked	No	Unchecked	Unchecked	Unchecked	Unchecked	Unchecked	Unchecked	Unchecked	Unchecked	Unchecked	synthroid carbamazepine sertraline symbicort spiriva ranitidine probiotic		Unchecked	Checked	Unchecked	Unchecked	Checked	Unchecked	Unchecked	Unchecked	Unchecked	Unchecked
91	Week 2
91	Week 4
91	Week 6
91	Week 8
91	Week 10
91	Final
92	Telephone Screen	Female	Yes	Unchecked	Unchecked	Unchecked	Unchecked	Unchecked	Unchecked	Unchecked	Unchecked	Unchecked	No	No		5-19		Yes
92	Baseline																		Week 7	39	Checked	Unchecked	Unchecked	Unchecked	Unchecked	Unchecked	No	Unchecked	Unchecked	Unchecked	Unchecked	Unchecked	Unchecked	Unchecked	Unchecked	Unchecked	tysabri citalopram (celexa) topomax	Vit D MVI	Unchecked	Checked	Unchecked	Unchecked	Checked	Unchecked	Unchecked	Unchecked	Unchecked	Unchecked
92	Week 2
92	Week 4
92	Week 6
92	Week 8
92	Week 10
92	Final
93	Telephone Screen	Male	Yes	Unchecked	Unchecked	Unchecked	Unchecked	Unchecked	Unchecked	Unchecked	Unchecked	Unchecked		No		5-19		Yes
93	Baseline																		Week 1	51	Checked	Unchecked	Unchecked	Unchecked	Unchecked	Unchecked		Unchecked	Unchecked	Unchecked	Unchecked	Unchecked	Unchecked	Unchecked	Unchecked	Unchecked	paroxetine (paxil) statin asparin aleve	Vit C	Unchecked	Checked	Unchecked	Unchecked	Checked	Unchecked	Unchecked	Unchecked	Unchecked	Unchecked
93	Week 2
93	Week 4
93	Week 6
93	Week 8
93	Week 10
94	Telephone Screen	Female	Yes	Unchecked	Unchecked	Unchecked	Unchecked	Unchecked	Unchecked	Unchecked	Unchecked	Unchecked	No	No		5-19		Yes
94	Baseline																		Week 7	51	Checked	Unchecked	Unchecked	Unchecked	Unchecked	Unchecked	Yes	Unchecked	Unchecked	Unchecked	Unchecked	Unchecked	Unchecked	Unchecked	Unchecked	Unchecked	citalopram (celexa)		Unchecked	Checked	Unchecked	Unchecked	Checked	Unchecked	Unchecked	Unchecked	Unchecked	Unchecked
94	Week 2
94	Week 4
94	Week 6
94	Week 8
94	Week 10
94	Final
95	Telephone Screen	Female	Yes	Unchecked	Unchecked	Unchecked	Unchecked	Unchecked	Unchecked	Unchecked	Unchecked	Unchecked	No	No		5-19		Yes
95	Baseline																		Week 7	47	Checked	Unchecked	Unchecked	Unchecked	Unchecked	Unchecked	No	Unchecked	Unchecked	Unchecked	Unchecked	Unchecked	Unchecked	Unchecked	Unchecked	Unchecked	citalopram (celexa)	Vit D fish oil	Unchecked	Checked	Unchecked	Unchecked	Checked	Unchecked	Unchecked	Unchecked	Unchecked	Unchecked
95	Week 2
95	Week 4
95	Week 6
95	Week 8
95	Week 10
95	Final
96	Telephone Screen	Male	Yes	Unchecked	Unchecked	Unchecked	Unchecked	Unchecked	Unchecked	Unchecked	Unchecked	Unchecked		No		5-19		Yes
96	Baseline																		Week 1	33	Checked	Unchecked	Unchecked	Unchecked	Unchecked	Unchecked		Unchecked	Unchecked	Unchecked	Unchecked	Unchecked	Unchecked	Unchecked	Unchecked	Unchecked	ativan citalopram (celexa)		Unchecked	Checked	Checked	Unchecked	Checked	Unchecked	Unchecked	Unchecked	Unchecked	Unchecked
96	Week 2
96	Week 4
96	Week 6
96	Week 8
96	Week 10
96	Final
97	Telephone Screen	Female	Yes	Unchecked	Unchecked	Unchecked	Unchecked	Unchecked	Unchecked	Unchecked	Unchecked	Unchecked	No	No		5-19		Yes
97	Baseline																		Week 7	70	Checked	Unchecked	Unchecked	Unchecked	Unchecked	Unchecked	No	Unchecked	Unchecked	Unchecked	Unchecked	Unchecked	Unchecked	Unchecked	Unchecked	Unchecked	atenolol cephalexin citalopram famotidine glucosamine levothyroxine lorazepam rivaroxaban zolpidem	Vit B complex Vit B Vit C fish oil	Unchecked	Checked	Unchecked	Unchecked	Checked	Unchecked	Unchecked	Unchecked	Unchecked	Unchecked
97	Week 2
97	Week 4
97	Week 6
97	Week 8
97	Week 10
97	Final
98	Telephone Screen	Female	Yes	Unchecked	Unchecked	Unchecked	Unchecked	Unchecked	Unchecked	Unchecked	Unchecked	Unchecked	No	No		5-19		Yes
98	Baseline																		Week 1	64	Checked	Unchecked	Unchecked	Unchecked	Unchecked	Unchecked	No	Unchecked	Unchecked	Unchecked	Unchecked	Unchecked	Unchecked	Unchecked	Unchecked	Unchecked	verapamil tramadol sertraline (zoloft) lisinopril bimatoprost brimonidine	MVI	Unchecked	Checked	Unchecked	Unchecked	Checked	Unchecked	Unchecked	Unchecked	Unchecked	Unchecked
98	Week 2
98	Week 4
98	Week 6
98	Week 8
98	Week 10
98	Final
99	Telephone Screen	Male	Yes	Unchecked	Unchecked	Unchecked	Unchecked	Unchecked	Unchecked	Unchecked	Unchecked	Unchecked		No		5-19		Yes
99	Baseline																		Week 7	20	Checked	Unchecked	Unchecked	Unchecked	Unchecked	Unchecked		Unchecked	Unchecked	Unchecked	Unchecked	Unchecked	Unchecked	Unchecked	Unchecked	Unchecked	stopped klonopin (benzo) earlier this month omeprazole		Unchecked	Unchecked	Checked	Unchecked	Unchecked	Unchecked	Unchecked	Unchecked	Unchecked	Unchecked
99	Week 2
99	Week 4
100	Telephone Screen	Male	Yes	Unchecked	Unchecked	Unchecked	Unchecked	Unchecked	Unchecked	Unchecked	Unchecked	Unchecked		No		5-19		Yes
100	Baseline																		Week 7	36	Checked	Unchecked	Unchecked	Unchecked	Unchecked	Unchecked		Unchecked	Unchecked	Unchecked	Unchecked	Unchecked	Unchecked	Unchecked	Unchecked	Unchecked	low dose aspirin	MVI Vit D acetylcysteine	Checked	Unchecked	Unchecked	Unchecked	Unchecked	Unchecked	Unchecked	Unchecked	Unchecked	Unchecked
100	Week 2
100	Week 4
100	Week 6
100	Week 8
100	Week 10
100	Final
101	Telephone Screen	Male	Yes	Unchecked	Unchecked	Unchecked	Unchecked	Unchecked	Unchecked	Unchecked	Unchecked	Unchecked		No		5-19		Yes
101	Baseline																		Week 1	52	Checked	Unchecked	Unchecked	Unchecked	Unchecked	Unchecked		Unchecked	Unchecked	Unchecked	Unchecked	Unchecked	Unchecked	Unchecked	Unchecked	Unchecked	Lantis victoza metfromin lisinopril atenolol	MVI baby asparin	Unchecked	Unchecked	Checked	Unchecked	Unchecked	Unchecked	Unchecked	Unchecked	Unchecked	Unchecked
101	Week 2
101	Week 4
101	Week 6
101	Week 8
101	Week 10
101	Final
102	Telephone Screen	Male	Yes	Unchecked	Unchecked	Unchecked	Unchecked	Unchecked	Unchecked	Unchecked	Unchecked	Unchecked		No		5-19		Yes
102	Baseline																		Week 7	57	Checked	Unchecked	Unchecked	Unchecked	Unchecked	Unchecked		Unchecked	Unchecked	Unchecked	Unchecked	Unchecked	Unchecked	Unchecked	Unchecked	Unchecked	losartan hychlorothiazide simvastatin	MVI flax seed fish oil B12 B6	Checked	Unchecked	Unchecked	Unchecked	Unchecked	Unchecked	Unchecked	Unchecked	Unchecked	Unchecked
102	Week 2
102	Week 4
102	Week 6
102	Week 8
102	Week 10
102	Final
103	Telephone Screen	Female	Yes	Unchecked	Unchecked	Unchecked	Unchecked	Unchecked	Unchecked	Unchecked	Unchecked	Unchecked	No	No		5-19		Yes
103	Baseline																		Week 7	25	Checked	Unchecked	Unchecked	Unchecked	Unchecked	Unchecked	No	Unchecked	Unchecked	Unchecked	Unchecked	Unchecked	Unchecked	Unchecked	Unchecked	Unchecked	sertraline (zoloft) cyclobenzaprine		Unchecked	Checked	Unchecked	Unchecked	Checked	Unchecked	Unchecked	Unchecked	Unchecked	Unchecked
103	Week 2
103	Week 4
104	Telephone Screen	Female	Yes	Unchecked	Unchecked	Unchecked	Unchecked	Unchecked	Unchecked	Unchecked	Unchecked	Unchecked	No	No		5-19		Yes
104	Baseline																		Week 1	68	Checked	Unchecked	Unchecked	Unchecked	Unchecked	Unchecked	No	Unchecked	Unchecked	Unchecked	Unchecked	Unchecked	Unchecked	Unchecked	Unchecked	Unchecked	simvastatin imipramine losartan		Unchecked	Checked	Unchecked	Unchecked	Unchecked	Unchecked	Checked	Unchecked	Unchecked	Unchecked
104	Week 2
104	Week 4
104	Week 6
104	Week 8
104	Week 10
104	Final
105	Telephone Screen	Female	Yes	Unchecked	Unchecked	Unchecked	Unchecked	Unchecked	Unchecked	Unchecked	Unchecked	Unchecked	No	No		5-19		Yes
105	Baseline																		Week 1	72	Checked	Unchecked	Unchecked	Unchecked	Unchecked	Unchecked	No	Unchecked	Unchecked	Unchecked	Unchecked	Unchecked	Unchecked	Unchecked	Unchecked	Unchecked	bayer asparin ropinirole gabapentin imeprazole lisinopril metformin simvastatin cardevilol sertraline hydrochlorothiazide lantus toujeo	MVI	Unchecked	Checked	Unchecked	Unchecked	Checked	Unchecked	Unchecked	Unchecked	Unchecked	Unchecked
105	Week 2
105	Week 4
105	Week 6
105	Week 8
105	Week 10
105	Final
106	Telephone Screen	Male	Yes	Unchecked	Unchecked	Unchecked	Unchecked	Unchecked	Unchecked	Unchecked	Unchecked	Unchecked		No		5-19		Yes
106	Baseline																		Week 7	58	Checked	Unchecked	Unchecked	Unchecked	Unchecked	Unchecked		Unchecked	Unchecked	Unchecked	Unchecked	Unchecked	Unchecked	Unchecked	Unchecked	Unchecked	nexium phenesterol terazocin	probiotics fish oil	Checked	Unchecked	Unchecked	Unchecked	Unchecked	Unchecked	Unchecked	Unchecked	Unchecked	Unchecked
106	Week 2
106	Week 4
106	Week 6
106	Week 8
106	Week 10
106	Final
107	Telephone Screen	Male	Yes	Unchecked	Unchecked	Unchecked	Unchecked	Unchecked	Unchecked	Unchecked	Unchecked	Unchecked		No		5-19		Yes
107	Baseline																		Week 1	68	Checked	Unchecked	Unchecked	Unchecked	Unchecked	Unchecked		Unchecked	Unchecked	Unchecked	Unchecked	Unchecked	Unchecked	Unchecked	Unchecked	Unchecked	trazodone coumadin lovostatin		Unchecked	Checked	Unchecked	Unchecked	Unchecked	Unchecked	Unchecked	Unchecked	Unchecked	Unchecked	SARI
107	Week 2
107	Week 4
107	Week 6
107	Week 8
107	Week 10
107	Final
108	Telephone Screen	Female	Yes	Unchecked	Unchecked	Unchecked	Unchecked	Unchecked	Unchecked	Unchecked	Unchecked	Unchecked	No	No		5-19		Yes
108	Baseline																		Week 1	61	Checked	Unchecked	Unchecked	Unchecked	Unchecked	Unchecked	No	Unchecked	Unchecked	Unchecked	Unchecked	Unchecked	Unchecked	Unchecked	Unchecked	Unchecked	ritalin Amitriptyline zyrtec premarin colace senna bentyl desonide iron furosemide pramipexole	probiotic MVI furosulfate Vit C Vit D calcium B complex folic acid	Unchecked	Checked	Checked	Unchecked	Unchecked	Unchecked	Checked	Unchecked	Unchecked	Unchecked
108	Week 2
108	Week 4
108	Week 6
108	Week 8
109	Telephone Screen	Male	Yes	Unchecked	Unchecked	Unchecked	Unchecked	Unchecked	Unchecked	Unchecked	Unchecked	Unchecked		No		5-19		Yes
109	Baseline																		Week 7	27	Checked	Unchecked	Unchecked	Unchecked	Unchecked	Unchecked		Unchecked	Unchecked	Unchecked	Unchecked	Unchecked	Unchecked	Unchecked	Unchecked	Unchecked	paroxetine-paxil		Unchecked	Checked	Unchecked	Unchecked	Checked	Unchecked	Unchecked	Unchecked	Unchecked	Unchecked
109	Week 2
109	Week 4
110	Telephone Screen	Male	Yes	Unchecked	Unchecked	Unchecked	Unchecked	Unchecked	Unchecked	Unchecked	Unchecked	Unchecked		No		5-19		Yes
110	Baseline																			69	Checked	Unchecked	Unchecked	Unchecked	Unchecked	Unchecked		Unchecked	Unchecked	Unchecked	Unchecked	Unchecked	Unchecked	Unchecked	Unchecked	Unchecked			Unchecked	Unchecked	Unchecked	Unchecked	Unchecked	Unchecked	Unchecked	Unchecked	Unchecked	Unchecked
111	Telephone Screen	Female	Yes	Unchecked	Unchecked	Unchecked	Unchecked	Unchecked	Unchecked	Unchecked	Unchecked	Unchecked	No	No		5-19		Yes
111	Baseline																		Week 7	59	Checked	Unchecked	Unchecked	Unchecked	Unchecked	Unchecked	No	Unchecked	Unchecked	Unchecked	Unchecked	Unchecked	Unchecked	Unchecked	Unchecked	Unchecked	venlafaxine-effexor estrace hormonal cream	probiotic	Unchecked	Checked	Unchecked	Unchecked	Unchecked	Checked	Unchecked	Unchecked	Unchecked	Unchecked	personal coaching
111	Week 2
111	Week 4
111	Week 6
111	Week 8
111	Week 10
111	Final
112	Telephone Screen	Female	Yes	Unchecked	Unchecked	Unchecked	Unchecked	Unchecked	Unchecked	Unchecked	Unchecked	Unchecked	No	No		5-19		Yes
112	Baseline																		Week 1	47	Checked	Unchecked	Unchecked	Unchecked	Unchecked	Unchecked	No	Unchecked	Unchecked	Unchecked	Unchecked	Unchecked	Unchecked	Unchecked	Unchecked	Unchecked	flovent albuterol estroven mucinex prn excedrin migraine prn zantac prn		Checked	Unchecked	Unchecked	Unchecked	Unchecked	Unchecked	Unchecked	Unchecked	Unchecked	Unchecked
112	Week 2
112	Week 4
112	Week 6
112	Week 8
112	Week 10
112	Final
113	Telephone Screen	Female	Yes	Unchecked	Unchecked	Unchecked	Unchecked	Unchecked	Unchecked	Unchecked	Unchecked	Unchecked	No	No		5-19		Yes
113	Baseline																		Week 7	67	Checked	Unchecked	Unchecked	Unchecked	Unchecked	Unchecked	No	Unchecked	Unchecked	Unchecked	Unchecked	Unchecked	Unchecked	Unchecked	Unchecked	Unchecked	symbacor estrace	MVI Vit D3 biotin	Checked	Unchecked	Unchecked	Unchecked	Unchecked	Unchecked	Unchecked	Unchecked	Unchecked	Unchecked
113	Week 2
113	Week 4
113	Week 6
113	Week 8
113	Week 10
113	Final
114	Telephone Screen	Male	Yes	Unchecked	Unchecked	Unchecked	Unchecked	Unchecked	Unchecked	Unchecked	Unchecked	Unchecked		No		5-19		Yes
114	Baseline																		Week 1	54	Checked	Unchecked	Unchecked	Unchecked	Unchecked	Unchecked		Unchecked	Unchecked	Unchecked	Unchecked	Unchecked	Unchecked	Unchecked	Unchecked	Unchecked	citalopram metoprolol		Unchecked	Checked	Unchecked	Unchecked	Checked	Unchecked	Unchecked	Unchecked	Unchecked	Unchecked
114	Week 2
114	Week 4
114	Week 6
114	Week 8
114	Week 10
114	Final
115	Telephone Screen	Male	Yes	Unchecked	Unchecked	Unchecked	Unchecked	Unchecked	Unchecked	Unchecked	Unchecked	Unchecked		No		5-19		Yes
115	Baseline																		Week 7	42	Checked	Unchecked	Unchecked	Unchecked	Unchecked	Unchecked		Unchecked	Unchecked	Unchecked	Unchecked	Unchecked	Unchecked	Unchecked	Unchecked	Unchecked	prilosec mertazapine venlafaxatine lipitor topomax klonopin gemfibrozil	MVI	Unchecked	Checked	Checked	Unchecked	Unchecked	Checked	Unchecked	Unchecked	Unchecked	Unchecked	career counseling, tetracyclic
115	Week 2
115	Week 4
115	Week 6
115	Week 8
115	Week 10
115	Final
116	Telephone Screen	Male	Yes	Unchecked	Unchecked	Unchecked	Unchecked	Unchecked	Unchecked	Unchecked	Unchecked	Unchecked		No		5-19		Yes
116	Baseline																		Week 1	63	Checked	Unchecked	Unchecked	Unchecked	Unchecked	Unchecked		Unchecked	Unchecked	Unchecked	Unchecked	Unchecked	Unchecked	Unchecked	Unchecked	Unchecked	ambien simvastatin asparin	fish oil MVI	Checked	Unchecked	Unchecked	Unchecked	Unchecked	Unchecked	Unchecked	Unchecked	Unchecked	Unchecked
116	Week 2
116	Week 4
116	Week 6
116	Week 8
116	Week 10
116	Final
117	Telephone Screen	Female	Yes	Unchecked	Unchecked	Unchecked	Unchecked	Unchecked	Unchecked	Unchecked	Unchecked	Unchecked	No	No		5-19		Yes
117	Baseline																		Week 7	57	Checked	Unchecked	Unchecked	Unchecked	Unchecked	Unchecked	No	Unchecked	Unchecked	Unchecked	Unchecked	Unchecked	Unchecked	Unchecked	Unchecked	Unchecked	citalopram-celexa iron colace	Vit C	Unchecked	Checked	Unchecked	Unchecked	Checked	Unchecked	Unchecked	Unchecked	Unchecked	Unchecked
117	Week 2
117	Week 4
117	Week 6
117	Week 8
117	Week 10
117	Final
118	Telephone Screen	Female	Yes	Unchecked	Unchecked	Unchecked	Unchecked	Unchecked	Unchecked	Unchecked	Unchecked	Unchecked	No	No		5-19		Yes
118	Baseline																		Week 1	47	Checked	Unchecked	Unchecked	Unchecked	Unchecked	Unchecked	No	Unchecked	Unchecked	Unchecked	Unchecked	Unchecked	Unchecked	Unchecked	Unchecked	Unchecked	lyrica omeprazole		Checked	Unchecked	Unchecked	Unchecked	Unchecked	Unchecked	Unchecked	Unchecked	Unchecked	Unchecked
118	Week 2
118	Week 4
118	Week 6
118	Week 8
118	Week 10
118	Final
119	Telephone Screen	Male	Yes	Unchecked	Unchecked	Unchecked	Unchecked	Unchecked	Unchecked	Unchecked	Unchecked	Unchecked		No		5-19		Yes
119	Baseline																		Week 7	48	Checked	Unchecked	Unchecked	Unchecked	Unchecked	Unchecked		Unchecked	Unchecked	Unchecked	Unchecked	Unchecked	Unchecked	Unchecked	Unchecked	Unchecked	paroxetine-paxil klonopin		Unchecked	Checked	Unchecked	Unchecked	Checked	Unchecked	Unchecked	Unchecked	Unchecked	Unchecked
119	Week 2
119	Week 4
119	Week 6
119	Week 8
119	Week 10
119	Final
120	Telephone Screen	Female	Yes	Unchecked	Unchecked	Unchecked	Unchecked	Unchecked	Unchecked	Unchecked	Unchecked	Unchecked	No	No		5-19		Yes
120	Baseline																		Week 1	47	Checked	Unchecked	Unchecked	Unchecked	Unchecked	Unchecked	No	Unchecked	Unchecked	Unchecked	Unchecked	Unchecked	Unchecked	Unchecked	Unchecked	Unchecked			Checked	Unchecked	Unchecked	Unchecked	Unchecked	Unchecked	Unchecked	Unchecked	Unchecked	Unchecked
120	Week 2
120	Week 4
120	Week 6
120	Week 8
120	Week 10
120	Final
121	Telephone Screen	Male	Yes	Unchecked	Unchecked	Unchecked	Unchecked	Unchecked	Unchecked	Unchecked	Unchecked	Unchecked		No		5-19		Yes
121	Baseline																		Week 1	25	Checked	Unchecked	Unchecked	Unchecked	Unchecked	Unchecked		Unchecked	Unchecked	Unchecked	Unchecked	Unchecked	Unchecked	Unchecked	Unchecked	Unchecked	omeprazole rizatriptan (maxalt) candesarten	kefir	Unchecked	Unchecked	Checked	Unchecked	Unchecked	Unchecked	Unchecked	Unchecked	Unchecked	Unchecked
121	Week 2
121	Week 4
121	Week 6
121	Week 8
121	Week 10
121	Final
122	Telephone Screen	Male	Yes	Unchecked	Unchecked	Unchecked	Unchecked	Unchecked	Unchecked	Unchecked	Unchecked	Unchecked		No		5-19		Yes
122	Baseline																		Week 7	41	Checked	Unchecked	Unchecked	Unchecked	Unchecked	Unchecked		Unchecked	Unchecked	Unchecked	Unchecked	Unchecked	Unchecked	Unchecked	Unchecked	Unchecked	insulin bupropion citalopram simvastatin enalapril	MVI calcium Vit B	Unchecked	Checked	Unchecked	Unchecked	Checked	Unchecked	Unchecked	Checked	Unchecked	Unchecked
122	Week 2
122	Week 4
122	Week 6
122	Week 8
122	Week 10
122	Final
123	Telephone Screen	Male	Yes	Unchecked	Unchecked	Unchecked	Unchecked	Unchecked	Unchecked	Unchecked	Unchecked	Unchecked		No		5-19		Yes
123	Baseline																		Week 7	48	Checked	Unchecked	Unchecked	Unchecked	Unchecked	Unchecked		Unchecked	Unchecked	Unchecked	Unchecked	Unchecked	Unchecked	Unchecked	Unchecked	Unchecked	bupropion	Vit D MVI Vit C tylenol PRN	Unchecked	Checked	Unchecked	Unchecked	Unchecked	Unchecked	Unchecked	Checked	Unchecked	Unchecked
123	Week 2
123	Week 4
123	Week 6
123	Week 8
123	Week 10
123	Final
124	Telephone Screen	Female	Yes	Unchecked	Unchecked	Unchecked	Unchecked	Unchecked	Unchecked	Unchecked	Unchecked	Unchecked	No	No		5-19		Yes
124	Baseline																		Week 1	62	Checked	Unchecked	Unchecked	Unchecked	Unchecked	Unchecked	No	Unchecked	Unchecked	Unchecked	Unchecked	Unchecked	Unchecked	Unchecked	Unchecked	Unchecked	prednisone duloxetine (cymbalta) bupropion prilosec lisinopril	Vit D	Unchecked	Checked	Unchecked	Unchecked	Unchecked	Checked	Unchecked	Checked	Unchecked	Unchecked
124	Week 2
124	Week 6
125	Telephone Screen	Male	Yes	Unchecked	Unchecked	Unchecked	Unchecked	Unchecked	Unchecked	Unchecked	Unchecked	Unchecked		No		5-19		Yes
125	Baseline																		Week 7	40	Checked	Unchecked	Unchecked	Unchecked	Unchecked	Unchecked		Unchecked	Unchecked	Unchecked	Unchecked	Unchecked	Unchecked	Unchecked	Unchecked	Unchecked	suboxone chantix		Unchecked	Unchecked	Checked	Unchecked	Unchecked	Unchecked	Unchecked	Unchecked	Unchecked	Unchecked
125	Week 2
125	Week 4
125	Week 6
125	Week 8
125	Week 10
125	Final
126	Telephone Screen	Female	Yes	Unchecked	Unchecked	Unchecked	Unchecked	Unchecked	Unchecked	Unchecked	Unchecked	Unchecked	No	No		5-19		Yes
126	Baseline																		Week 1	55	Checked	Unchecked	Unchecked	Unchecked	Unchecked	Unchecked	No	Unchecked	Unchecked	Unchecked	Unchecked	Unchecked	Unchecked	Unchecked	Unchecked	Unchecked	depakote amitriptyline		Unchecked	Checked	Checked	Unchecked	Unchecked	Unchecked	Checked	Unchecked	Unchecked	Unchecked
126	Week 2
127	Telephone Screen	Male	Yes	Unchecked	Unchecked	Unchecked	Unchecked	Unchecked	Unchecked	Unchecked	Unchecked	Unchecked		No		5-19		Yes
127	Baseline																		Week 7	62	Checked	Unchecked	Unchecked	Unchecked	Unchecked	Unchecked		Unchecked	Unchecked	Unchecked	Unchecked	Unchecked	Unchecked	Unchecked	Unchecked	Unchecked	gabapentin ctialopram (celexa) tamulosin lisinopril	iron	Unchecked	Checked	Unchecked	Unchecked	Checked	Unchecked	Unchecked	Unchecked	Unchecked	Unchecked
127	Week 2
127	Week 4
127	Week 6
127	Week 8
127	Week 10
127	Final
128	Telephone Screen	Male	Yes	Unchecked	Unchecked	Unchecked	Unchecked	Unchecked	Unchecked	Unchecked	Unchecked	Unchecked		No		5-19		Yes
128	Baseline																		Week 7	50	Checked	Unchecked	Unchecked	Unchecked	Unchecked	Unchecked		Unchecked	Unchecked	Unchecked	Unchecked	Unchecked	Unchecked	Unchecked	Unchecked	Unchecked	bupropion losartan hydrochlorothiazide omeprazole fluoxetine melatonin ropinirole (benzo)	MVI	Unchecked	Checked	Checked	Unchecked	Unchecked	Unchecked	Unchecked	Checked	Unchecked	Unchecked
128	Week 2
128	Week 4
129	Telephone Screen	Male	Yes	Unchecked	Unchecked	Unchecked	Unchecked	Unchecked	Unchecked	Unchecked	Unchecked	Unchecked		No		5-19		Yes
129	Baseline																		Week 1	57	Checked	Unchecked	Unchecked	Unchecked	Unchecked	Unchecked		Unchecked	Unchecked	Unchecked	Unchecked	Unchecked	Unchecked	Unchecked	Unchecked	Unchecked	citalopram diazepam naproxen omeprazole rosuvastatin	MVI	Unchecked	Checked	Unchecked	Unchecked	Checked	Unchecked	Unchecked	Unchecked	Unchecked	Unchecked
129	Week 2
129	Week 4
129	Week 6
129	Week 8
129	Week 10
129	Final
130	Telephone Screen	Male	Yes	Unchecked	Unchecked	Unchecked	Unchecked	Unchecked	Unchecked	Unchecked	Unchecked	Unchecked		No		5-19		Yes
130	Baseline																		Week 7	48	Checked	Unchecked	Unchecked	Unchecked	Unchecked	Unchecked		Unchecked	Unchecked	Unchecked	Unchecked	Unchecked	Unchecked	Unchecked	Unchecked	Unchecked	omeprazole		Checked	Unchecked	Unchecked	Unchecked	Unchecked	Unchecked	Unchecked	Unchecked	Unchecked	Unchecked
130	Week 2
130	Week 4
130	Week 6
130	Week 8
130	Week 10
130	Final
131	Telephone Screen	Female	Yes	Unchecked	Unchecked	Unchecked	Unchecked	Unchecked	Unchecked	Unchecked	Unchecked	Unchecked	No	No		5-19		Yes
131	Baseline																		Week 7	69	Checked	Unchecked	Unchecked	Unchecked	Unchecked	Unchecked	No	Unchecked	Unchecked	Unchecked	Unchecked	Unchecked	Unchecked	Unchecked	Unchecked	Unchecked	gabapentin alprazolam duloxetine	MVI borage oil calcium D2 fish oil Vit C	Unchecked	Checked	Unchecked	Unchecked	Unchecked	Checked	Unchecked	Unchecked	Unchecked	Unchecked
131	Week 2
131	Week 4
131	Week 6
131	Week 8
131	Week 10
131	Final
132	Telephone Screen	Male	Yes	Unchecked	Unchecked	Unchecked	Unchecked	Unchecked	Unchecked	Unchecked	Unchecked	Unchecked		No		5-19		Yes
132	Baseline																		Week 1	38	Checked	Unchecked	Unchecked	Unchecked	Unchecked	Unchecked		Unchecked	Unchecked	Unchecked	Unchecked	Unchecked	Unchecked	Unchecked	Unchecked	Unchecked			Checked	Unchecked	Unchecked	Unchecked	Unchecked	Unchecked	Unchecked	Unchecked	Unchecked	Unchecked
132	Week 2
132	Week 4
132	Week 6
132	Week 8
132	Final
[truncated: 76 more columns]
